# Supplementary material for: Proteomics and transcriptomics reveal molecular subtypes and biomarkers of advanced cutaneous T-cell lymphoma
Source: Front Oncol. 2026 Jul 15;16:1849456. doi: 10.3389/fonc.2026.1849456 (PMC13414942; doi:10.3389/fonc.2026.1849456)
Supplement: Supplementary file 1 [file Table1.xlsx]

## Sheet: Sheet1
Sample number	Cluster	Gender (1=male; 2=female)	Age of onset	Stage	TNMB	LDH	LDH (0=normal; 1= elevated)	Skin lesion type (1=fungating tumor; 2=flat tumor; 3=erythroderma)	Treatment type (0=targeted therapy or chemotherapy; 1=immunomodulatory therapy）	Prognosis (0=stable or response; 1=progress)	Progression free survival (month)	Pathological diagnosis	IHC	TCR rearrangement	Treatment
X1	cluster1	1	44	2	T3NxM0B0, IIB	138	0	2	1	0	41	MF	CD3++; CD4++; CD8+(scattered); CD30-	positive (skin tissue)	IFN, phototherapy, radiotherapy
X2	cluster3	1	70	4	T4NxM1B0，IVB	523	1	3	1	#N/A	#N/A	cutaneous T-cell lymphoma	CD3+; CD4+; CD8+; CD20-	NA	corticosteroids
X3	cluster3	1	55	3	T4NxM0B0，IIIA	202	0	3	1	0	36	cutaneous T-cell lymphoma	CD3++; CD4++; CD5++; CD7+; CD8+; CD20+; CD79a-; CD30-	NA	corticosteroids, IFN, phototherapy
X4	cluster3	2	55	4	T4NxM0B2，IVA	554	1	3	0	1	17	cutaneous T-cell lymphoma	CD3++; CD4++; CD8+(scattered); CD20-; CD79a-	positive (skin tissue)	chemotherapy, chidamide, PD-1 inhibitor
X5	cluster1	1	50	2	T3N0M0B0，IIB	172	0	2	1	0	28	tumor-stage MF	CD3++; CD4++; CD7+(focal); CD8+(sacttered)	NA	IFN, MTX, acitretin
X6	cluster3	1	42	3	T4N1M0B0，IIIA	195	0	3	1	0	15	folliculotropic MF	CD3+; CD4+; CD8+; CD20-; CD30-	NA	IFN, corticosteroids
X7	cluster3	1	57	3	T4NxM0B0，IIIA	312	1	3	0	1	24	tumor-stage MF	CD3++; CD4++; CD8+(scattered); CD20+(scattered); CD30+(scattered)	NA	IFN, MTX, chemotherapy, chidamide, linperlisib
X8	cluster3	1	29	3	T4N0M0B0，IIIA	250	0	3	#N/A	#N/A	#N/A	MF with squamous cell carcinoma	CD2++; CD3++; CD4++; CD5++; CD7+(scattered); CD8+; CD20+; CD79a-; CD30-	NA	NA
X9	cluster1	2	20	4	T3N3M0B0，IVA	171	0	1	0	1	9	tumor-stage MF	CD3+; CD4+; CD5+; CD7+(focal); CD8+(focal)	NA	chidamide, IFN, MTX, lenalidomide, CHOP, phototherapy, chidamide+linperlisib
X10	cluster1	2	48	2	T3N0M0B0，IIB	285	1	2	1	0	9	folliculotropic MF, large cell transformation	CD3+; CD4+; CD30+; Ki-67 70%+	NA	IFN, MTX, phototherapy
X11	cluster1	2	43	4	T3NxM1B0，IVB	252	1	1	0	1	21	folliculotropic MF	CD4+; CD5+(focal); CD8+(scattered); CD30-	NA	chemotherapy, chidamide, corticosteroids, phototherapy
X12	cluster3	1	64	2	T3NxM0B0，IIB	131	0	2	0	0	4	MF	CD3+; CD4+; CD5+; CD8+; CD20+(scattered); CD79a+(scattered); CD30-	positive (skin tissue)	chidamide
X13	cluster3	2	54	4	T4N1M0B2，IVA	584	1	3	0	0	9	cutaneous T-cell lymphoma	CD3++; CD4++; CD8+ (focal); CD20-; CD79a-	positive (lymph node)	chemotherapy, JAK inhibitor, PD-1 inhibitor, chidamide
X14	cluster1	2	38	3	T4N2M0B1，IIIB	357	1	3	0	1	8	MF, large cell transformation	CD3++; CD4++; CD7-; CD8+(focal); CD20+(sacttered); CD30-	positive (lymph node)	chidamide, IFN, corticosteroids, phototherapy
X15	cluster1	1	20	2	T3NxM0B0，IIB	225	0	2	1	0	45	MF	NA	NA	MTX, acitretin, phototherapy
X16	cluster1	2	80	2	T3NxM0B0, IIB	228	0	1	1	#N/A	#N/A	tumor-stage MF	CD2+++; CD3+; CD4++; CD7+; CD8+(sacttered); CD20+(scattered); CD79a-; CD30-	NA	MTX
X17	cluster1	2	21	4	T4NxM1B2，IVB	734	1	3	0	0	21	cutaneous T-cell lymphoma	CD3++; CD4++; CD7++; CD8+(scattered); CD20-	positive (skin tissue and blood)	chemotherapy, allo-HSCT
X18	cluster2	1	7	2	T3NxM0B0，IIB	205	0	2	0	#N/A	#N/A	granulomatous MF	CD3++; CD4++; CD8+(scattered); CD20-; CD79a; CD30-	NA	IFN, chidamide, corticosteroids
X19	cluster2	1	7	2	T3NxM0B0，IIB	205	0	2	0	#N/A	#N/A	granulomatous MF	CD3++; CD4++; CD8+(scattered); CD20-; CD79a; CD30-	NA	IFN, chidamide, corticosteroids
X20	cluster1	1	55	2	T3N0M0B0，IIB	178	0	1	0	0	19	MF, large cell transformation	CD2++; CD3++; CD4++; CD5++; CD7+(sacttered); CD8+(sacttered); CD30+ (scattered)	positive (skin tissue)	IFN, corticosteroids, chidamide+linperlisib, BV
X21	cluster1	1	44	2	T3NxM0B0，IIB	582	1	1	0	#N/A	#N/A	folliculotropic MF	CD4+; CD8-; CD30+	positive (skin tissue)	gemcitabine+BV
X22	cluster1	1	44	2	T3NxM0B0，IIB	582	1	1	0	#N/A	#N/A	folliculotropic MF	CD4+; CD8-; CD30+		gemcitabine+BV
X23	cluster1	1	40	4	T3N3M0B0，IVA	287	1	1	0	1	13	tumor-stage MF	CD3+; CD4+; CD8+(scattered); CD20+(scattered); CD79a-; CD30+; CD56-	positive (skin tissue)	chemotherapy, PD-1 inhibitor,IFN
X24	cluster2	1	52	3	T4NxM0B0，IIIA	304	1	3	1	1	6	MF, large cell transformation	CD2+; CD3+; CD4+; CD5+; CD7±; CD8±; CD30-	NA	IFN
X25	cluster1	1	26	2	T3NxM0B0，IIB	126	0	2	0	1	14	granulomatous MF	CD3+++; CD4+++; CD8+; CD20-; CD79a-	positive (skin tissue)	chidamide, chemotherapy
X26	cluster1	1	61	2	T3NxM0B0，IIB	210	0	2	1	0	31	folliculotropic MF	CD3+; CD4+; CD8+; CD20-; CD79a-	positive (skin tissue)	IFN, phototherapy, topical corticosteroids
X27	cluster2	2	49	2	T3NxM0B0，IIB	376	1	2	0	1	48	cutaneous T-cell lymphoma	CD3+; CD4+; CD30-; CD56-	NA	IFN, corticosteroids, radiotherapy, chidamide
X28	cluster2	1	44	2	T3N0M0B0，IIB	151	0	2	1	0	55	folliculotropic MF	NA	NA	IFN, acitretin, phototherapy
X29	cluster1	2	33	4	T3N3M0B0，IVA	5114	1	1	0	1	24	MF, large cell transformation	CD3++; CD4++; CD5++; CD7-; CD8-; CD30+	NA	chemotherapy, BV
X30	cluster2	2	74	2	T3NxM0B0，IIB	NA	NA	2	#N/A	#N/A	#N/A	granulomatous MF	NA	NA	NA
X31	cluster2	2	44	2	T3N2M0B0，IIB	402	1	2	0	0	38	MF, large cell transformation	NA	NA	gemcitabine+BV
X32	cluster2	2	48	3	T4N0M0B0，IIIA	293	1	3	0	1	15	MF	CD3+; CD4+; CD8+; CD30-	positive (skin tissue)	chidamide, IFN, MTX, acitretin, corticosteroids, phototherapy
X33	cluster2	1	54	2	T3NxM0B0，IIB	193	0	2	0	1	33	MF	CD3+; CD4+; CD20-; CD79a-	NA	chidamide, IFN, corticosteroids, CsA, radiotherapy
