# Supplementary material for: Proteomics and transcriptomics reveal molecular subtypes and biomarkers of advanced cutaneous T-cell lymphoma
Source: Front Oncol. 2026 Jul 15;16:1849456. doi: 10.3389/fonc.2026.1849456 (PMC13414942; doi:10.3389/fonc.2026.1849456)
Supplement: Supplementary file 3 [file Table3.xlsx]

## Sheet: GO of cluster signature protein
Description	Ontology	-Log10 (p value)			-Log10 (p value.adjust)
		cluster1	cluster2	cluster3	cluster1	cluster2	cluster3
DNA binding	MF	12.9089	0	0	11.4198	0	0
RNA binding	MF	20.176	0	2.78647	18.3558	0	2.30935
ATP binding	MF	14.8862	0	2.24521	13.2806	0	2.01408
chemokine activity	MF	3.43773	0	0	2.9278	0	0
transcription factor binding	MF	14.5129	0	2.14513	12.9387	0	1.93012
histone binding	MF	13.1991	0	0	11.7002	0	0
CXCR3 chemokine receptor binding	MF	5.44083	0	0	4.59291	0	0
cadherin binding involved in cell-cell adhesion	MF	26.4516	4.52397	12.1595	24.3092	3.40859	10.247
signaling receptor binding	MF	6.36967	6.47699	1.78732	5.38262	4.93149	1.73344
retinoid binding	MF	0	3.80333	0	0	2.88028	0
glutathione binding	MF	0	5.29695	0	0	4.04405	0
extracellular matrix structural constituent	MF	0	0	7.95925	0	0	6.51145
collagen binding	MF	0	0	6.97489	0	0	5.66672
histone demethylase activity	MF	0	0	3.80445	0	0	3.03246
platelet-derived growth factor binding	MF	0	0	6.77834	0	0	5.48309
mRNA splicing, via spliceosome	BP	27.964	0	2.97201	25.7759	0	2.44799
DNA replication	BP	10.5461	0	0	9.15959	0	0
rRNA processing	BP	44.3443	1.76829	2.81187	42.105	1.68346	2.32955
T cell differentiation	BP	3.8446	0	0	3.24379	0	0
response to interferon-alpha	BP	6.08168	0	0	5.13795	0	0
T cell proliferation	BP	3.29278	0	0	2.82617	0	0
protein folding	BP	2.44398	14.9891	0	2.15953	12.7413	0
response to reactive oxygen species	BP	0	13.7093	1.82171	0	11.703	1.7647
retinoid metabolic process	BP	0	5.10077	0	0	3.89617	0
glutathione metabolic process	BP	0	4.16127	0	0	3.13022	0
cell redox homeostasis	BP	0	11.3838	0	0	9.4647	0
regulation of mitochondrial membrane potential	BP	0	6.07471	0	0	4.6056	0
collagen fibril organization	BP	0	0	6.24344	0	0	5.01805
collagen catabolic process	BP	0	0	9.9356	0	0	8.25014
cell adhesion	BP	2.10689	0	18.478	1.98569	0	16.4186
blood coagulation	BP	2.82255	1.88177	10.9986	2.45467	1.74543	9.20066
extracellular matrix disassembly	BP	1.78778	0	11.504	1.78116	0	9.63453
extracellular matrix organization	BP	4.53486	0	23.2616	3.825	0	21.1151
nuclear chromatin	CC	19.7674	0	0	17.9675	0	0
nucleus	CC	81.914	6.49448	31.3897	79.3736	4.93195	29.0671
nucleoplasm	CC	104.975	5.37799	33.2698	102.134	4.09876	30.8686
nucleolus	CC	59.7149	3.883	8.00024	57.4176	2.92685	6.54352
cytosol	CC	126.02	38.2677	62.724	122.877	35.6083	60.1003
cell-cell adherens junction	CC	23.0629	4.12564	12.1431	21.1247	3.10965	10.247
endoplasmic reticulum	CC	2.88418	14.731	10.2262	2.50296	12.6156	8.48757
ruffle membrane	CC	0	6.05266	3.19066	0	4.59734	2.5936
extracellular region	CC	4.32316	5.31596	21.248	3.64763	4.05446	19.1476
extracellular space	CC	6.286	9.09984	41.2415	5.30796	7.31546	38.7435
plasma membrane	CC	26.3645	5.81193	29.5882	24.3013	4.41966	27.3331
extracellular exosome	CC	77.937	67.46	92.5028	75.4936	64.4995	89.4027
cell junction	CC	0	0	10.1615	0	0	8.44162

## Sheet: IPAof cluster signature protein
Ingenuity Canonical Pathways	-Log10 (p value)			-Log10 (p value.adjust)
	cluster1	cluster2	cluster3	cluster1	cluster2	cluster3
Th1 and Th2 Activation Pathway	2.34	0	0.596	1.48674	0	0.283183
AMPK Signaling	3.12	0	0.463	2.00463	0	0.231437
JAK/STAT Signaling	3.21	0.295	0.316	2.06907	0.157788	0.167337
PD-1, PD-L1 cancer immunotherapy pathway	3.55	0.22	0.451	2.2885	0.129099	0.22497
Granzyme B Signaling	4.17	0.89	0.564	2.74101	0.388635	0.270488
mTOR Signaling	5.32	0.949	0	3.75747	0.423802	0
EIF2 Signaling	10.5	0.501	0.519	8.53953	0.238542	0.25518
Eukaryotic Translation Initiation	12.1	0.551	0	10.0426	0.248623	0
Detoxification of Reactive Oxygen Species	0	10.7	0.282	0	7.88977	0.155218
Glutathione Redox Reactions I	0.25	4.04	0	0.161685	2.18401	0
Gene and protein expression by JAK-STAT signaling after IL-12 stimulation	1.04	6.16	0	0.658168	3.74689	0
Mitochondrial Dysfunction	1.11	5.75	1.09	0.700979	3.54183	0.521495
Oxidative Phosphorylation	1.35	2.55	0	0.859351	1.20217	0
Retinoid metabolism and transport	0	2.2	1.25	0	0.93607	0.601564
Glutathione Redox Reactions II	0	3.36	0	0	1.72586	0
Extracellular matrix organization	0	0.222	11.5	0	0.129099	8.56601
Signaling by EGFR	0	0	1.77	0	0	0.88133
Degradation of the extracellular matrix	0.24	0	5.24	0.155169	0	3.08416
Signaling by MET	0.394	0.306	3.78	0.254387	0.161348	2.10128
Signaling by VEGF	0.416	0.626	1.69	0.26911	0.275524	0.863217
Assembly of collagen fibrils and other multimeric structures	0.584	0	8.66	0.370941	0	6.02704
Collagen chain trimerization	0.869	0	5.69	0.545019	0	3.45498
Activation of Matrix Metalloproteinases	0	0	3.36	0	0	1.83316
