# Supplementary material for: Proteomics and transcriptomics reveal molecular subtypes and biomarkers of advanced cutaneous T-cell lymphoma
Source: Front Oncol. 2026 Jul 15;16:1849456. doi: 10.3389/fonc.2026.1849456 (PMC13414942; doi:10.3389/fonc.2026.1849456)
Supplement: Supplementary file 4 [file Table4.xlsx]

## Sheet: clinical information
	Cluster1	Cluster2	Cluster3
	(N=10)	(N=2)	(N=2)
Gender
Male	5	1	2
Female	5	1	0
Diagnosis
MF	9	2	2
SS	1	0	0
Stage
ⅡB	6	2	1
ⅢA	0	0	1
ⅢB	1	0	0
ⅣA	1	0	0
ⅣB	2	0	0
Skin lesion type
Fungating tumor	5	0	0
Flat tumor	3	2	1
Erythroderma	2	0	1
Treatment
Targeted therapy or chemotherapy	6	2	1
Immunomodulatory therapy	4	0	1
Prognosis
Progress	3	2	0
Stable or response	4	0	2
Not available	3	0	0
Serum lactic dehydrogenase
Normal	3	1	2
Elevated	7	1	0

## Sheet: mRNA abundance
	X5	X10	X11	X14	X15	X16	X17	X21	X22	X23	X27	X33	X6	X12
	Cluster1	Cluster1	Cluster1	Cluster1	Cluster1	Cluster1	Cluster1	Cluster1	Cluster1	Cluster1	Cluster2	Cluster2	Cluster3	Cluster3
A0AV96	2.71486	4.66954	1.43842	1.26071	4.2454	3.77727	2.67142	0.247365	0.751124	0.100279	1.50366	0.0444606	5.40184	0.760607
A0AVT1	1.27484	18.6137	1.89396	3.00258	5.01087	1.11718	2.4694	2.35285	4.97297	1.50208	2.70713	0.699272	1.01926	2.84828
A0FGR8	0.0778079	0.118813	1.70352	0.455263	6.50105	0.666088	0.173819	0.506188	2.35077	4.64725	0.174037	1.71258	0.680473	0.554883
A0MZ66	0.691577	0.528391	1.00889	1.14868	1.72556	0.323835	0.348859	1.38304	4.13738	3.73779	1.55687	0.803865	1.08391	1.19321
A1A4S6	0.924318	0.790567	1.51133	1.60246	0.0853833	0.382261	1.28099	0.393024	0.716051	2.03143	2.20531	0.346663	0.548891	0.823967
A1L0T0	1.24565	1.8868	1.27066	0.306881	0.0408786	0.109808	0.439375	2.3709	0.0457095	2.14182	1.36378	3.24147	0.19112	0.981835
A1X283	0.290298	0.716337	0.0240445	0.209054	0.0556949	1.02232	0.947821	1.94839	1.08984	4.67677	0.883535	3.68628	0.0216993	0.167212
A2RRP1	1.50205	0.0974691	1.97182	1.15577	1.66786	1.88398	0.988261	0.874024	1.17636	0.0957621	2.18151	0.0424579	1.29963	1.29862
A2RTX5	0.826457	1.31564	0.97888	0.290142	0.360723	1.15354	0.276939	0.142322	3.16919	0.515586	2.99471	2.13171	1.48572	1.45873
A3KMH1	1.68782	3.99764	0.778873	1.32616	0.811854	1.10386	3.04334	0.110726	0.975039	0.897743	3.46245	0.0497539	1.59325	1.4444
A3KN83	2.03482	0.274281	1.42504	1.89721	0.453867	0.609588	1.45979	1.48141	1.03807	0.346471	0.444039	3.58433	1.83261	1.11489
A4D1P6	0.518831	1.012	0.295757	0.714292	0.0380594	2.18101	1.32949	0.455492	1.53205	0.355099	0.0409588	1.88928	1.16499	0.58765
A5A3E0	0.078271	5.44872	0.0842786	0.549567	1.90336	0.699186	0.756051	0.314507	1.63714	2.27674	0.105044	2.40959	0.663827	0.586096
A5D8V6	0.0465235	1.38388	0.250472	0.327808	0.232069	0.155846	0.155896	0.61009	0.259494	0.939386	0.936555	0.610309	0.0452082	0.049767
A5YKK6	1.0858	0.746001	2.04599	1.88608	0.571238	4.66021	0.776953	1.48028	0.0709716	1.14491	1.20674	0.0700159	0.758352	1.27039
A6NC98	0.948026	0.208876	1.37688	0.980402	2.03455	1.18167	0.0492521	1.39212	0.30743	0.923479	0.0295884	2.54764	0.535595	1.17921
A6NCE7	8.60696	3.28437	4.94271	5.03604	27.4297	1.81534	4.27278	0.109791	1.85013	9.34673	2.05351	0.986678	8.2707	5.31962
A6NFQ2	0.258518	0.207089	0.0927866	0.100841	0.0358206	0.0320737	0.0320841	0.296791	0.792345	0.0668422	0.30175	0.0592715	0.0279121	0.0614536
A6NHR9	1.15363	0.175154	1.67216	3.21925	3.50439	1.60194	2.62672	1.90175	0.556842	2.75338	5.53793	2.47205	4.25412	2.99023
A6NMZ7	0.416672	4.53074	0.815733	1.28549	0.0236188	0.782484	1.01544	0.152206	0.739477	0.0881465	0.025418	0.432463	0.607338	1.25613
A7E2V4	1.59719	0.160311	0.996973	0.0270879	0.144332	0.263801	0.43954	0.956689	0.193666	0.215462	0.372785	0.0477645	0.224932	0.817129
A8K0Z3	0.317951	0.0941338	0.855886	0.279055	5.55102	1.24259	0.0887855	1.47346	0.432346	0.775655	0.106677	1.35224	0.7287	0.510177
A8K2U0	1.85225	2.13261	1.85592	1.20419	6.83333	0.0861769	1.52295	0.915568	0.932687	0.53489	1.31196	0.690096	1.87488	0.770541
A8TX70	0.55687	3.22916	0.66164	0.516835	1.10154	0.514598	0.750699	0.925904	1.4727	0.134054	0.257707	0.0396236	0.335871	0.513529
A9UHW6	1.198	3.5244	3.08156	0.942891	3.49301	0.148634	0.074341	0.687685	2.42597	2.42535	2.59032	3.15873	0.0646741	0.569568
B0I1T2	0.506853	0.0250102	0.695785	0.172997	0.0526728	0.0707447	0.0235892	1.50322	1.26841	2.16235	0.496419	1.0023	0.287305	0.835877
C9JLW8	0.988156	20.7131	1.1704	1.61891	3.02093	4.46871	3.31123	4.65126	7.4407	0.804816	0.0663079	3.66576	1.24752	2.06124
E9PAV3	2.05999	2.37422	1.38631	1.33447	0.0229368	0.575052	0.410885	2.02712	0.589889	3.46685	0.641787	1.58338	0.661293	0.826354
L0R6Q1	0.555106	0.959404	0.0543375	0.295272	0.0629315	0.740031	0.670843	1.56426	0.140737	9.04226	1.01502	0.430174	0.0490375	0.377877
O00115	0.847646	1.36886	2.22795	0.180352	0.960964	0.774402	6.19722	0.353869	6.23225	1.56095	0.103417	1.14704	0.0748802	0.329725
O00116	1.04008	0.17244	0.963118	1.29015	1.94554	1.50977	0.604103	2.60305	2.29148	1.40377	2.70793	0.12877	1.2128	1.49087
O00139	0.933004	0.0230191	0.83718	0.727882	14.7135	0.303859	1.12899	0.580199	0.0542085	0.135696	0.965193	0.822394	0.793298	0.748539
O00142	1.12988	0.091232	0.13825	0.270453	0.224162	0.0860206	0.0286828	1.14975	0.322268	2.02543	0.275702	7.84223	0.0499062	2.00527
O00148	0.476802	0.618818	0.10268	0.0557965	0.0594598	0.972034	0.798863	2.90118	0.973617	0.110954	0.421825	2.9516	0.0926644	0.647037
O00154	0.312477	0.0528647	0.785805	0.626859	0.111336	0.448605	1.24653	0.563733	0.560218	0.103878	0.838721	0.563114	0.303642	0.238759
O00159	0.495255	26.3091	0.101575	0.965932	0.38233	0.342338	1.76493	2.30139	3.05835	1.16104	1.20272	0.437976	0.458336	0.68115
O00160	1.39774	0.0254659	1.3661	0.880746	3.2984	0.19209	0.0240191	0.814683	1.76913	0.35028	0.634902	0.133117	0.271645	1.19615
O00161	1.88749	0.376533	0.237109	1.73022	0.745371	1.5807	1.86231	1.30016	1.37386	0.0732044	1.43543	0.259652	0.183413	1.27875
O00165	3.3681	0.104966	3.91293	1.1459	7.51615	3.56292	1.68304	8.24229	1.07142	0.206255	2.61694	0.182894	0.0861284	0.948137
O00170	1.00111	1.43625	2.87454	1.04136	9.01651	8.69441	5.96381	6.12975	0.775542	6.73002	0.149283	0.229529	2.338	2.3798
O00178	0.252466	0.923239	0.660717	0.483449	0.887271	2.28087	1.76889	0.316193	0.0960121	0.0534088	0.462031	0.0947191	0.0223025	0.662892
O00182	0.354397	4.99822	0.173454	0.603235	0.165222	0.359749	1.3315	0.554818	0.718808	1.05151	0.691812	0.334146	0.876598	0.41357
O00186	0.843605	0.22201	0.437356	2.0841	1.09098	2.51194	1.57047	0.286963	3.09335	3.70808	2.43206	0.709369	0.819755	1.63773
O00193	2.43868	0.105402	0.210835	0.33329	3.28534	1.1727	0.178945	0.122616	0.248215	2.89958	0.0477786	4.33425	0.89946	0.799747
O00203	0.675324	3.51893	3.34493	3.6748	1.81066	3.16711	0.377159	2.09333	3.48425	0.785752	9.42574	0.0696756	2.95304	2.42006
O00217	2.03508	0.0482012	0.482082	0.04763	6.2139	3.31769	1.31842	1.3551	0.454043	1.95454	1.57827	6.13102	2.53126	1.48034
O00231	0.857699	0.0615598	1.00749	0.821209	0.129648	0.406304	0.580622	0.358066	2.31951	0.451412	1.12527	0.214526	1.61639	1.39015
O00232	2.20554	0.0816226	2.18929	3.02458	4.64134	0.384801	4.08021	1.93861	2.73908	0.882125	4.30118	1.32234	4.1859	2.3593
O00233	0.608539	1.35538	0.316326	0.147336	9.49875	0.773225	0.070316	0.457725	0.0877822	0.146492	1.74603	0.811407	0.346644	0.336706
O00244	0.878631	0.421267	0.0756722	0.0411205	0.452292	0.627786	2.00172	1.12956	2.05795	0.711554	0.0471585	3.04535	0.0341456	0.941754
O00267	1.63295	0.0508903	0.948547	1.25718	0.66986	8.87692	0.43199	1.4307	0.71906	1.54997	0.72089	1.72911	0.354938	0.965334
O00273	0.972569	1.11402	1.19409	0.390214	1.35146	2.20299	1.36568	1.05275	0.774956	0.193989	0.671266	0.384991	1.08008	0.743125
O00291	3.26866	0.121728	5.60028	1.41936	3.05096	1.6757	1.46959	1.36887	2.12129	0.0956766	1.07599	0.430097	1.21856	1.82524
O00299	3.22306	8.39563	7.96159	1.22025	0.236431	0.8468	4.12545	7.07397	4.75868	2.42652	4.96162	1.6076	3.22405	2.33231
O00303	0.370881	0.300518	0.0630548	0.296956	0.121713	0.17437	1.00295	1.47906	0.979891	0.344925	0.969286	0.194197	0.606981	0.375857
O00329	0.988343	6.09324	0.1878	0.578291	4.24131	1.16851	1.20136	0.700824	1.70244	0.0676444	0.039012	2.51928	0.0282471	1.33711
O00330	0.544362	1.58236	0.266429	0.463291	0.384714	0.110516	0.165828	0.0568141	0.20702	0.115159	0.825881	0.646805	0.913679	0.741127
O00339	1.24656	0.439734	1.94196	1.02423	5.88737	0.770001	0.977626	0.213145	1.99712	6.91253	0.81868	0.492557	2.91232	1.7023
O00391	0.714463	0.023503	0.235064	0.441265	3.2669	0.243765	0.066503	1.3215	0.857895	0.785108	0.559328	3.11236	0.694264	0.679355
O00410	1.79064	9.40727	2.15371	1.04773	0.736424	0.55304	0.744718	1.2247	2.81567	1.81747	4.57619	8.0188	1.62895	0.713212
O00422	0.813133	1.02397	0.233478	0.507492	3.10966	0.540958	1.87705	0.248938	0.15118	0.42406	0.436508	2.12198	0.0526763	0.927812
O00423	1.69044	8.03273	0.799108	0.94085	1.61962	0.184153	1.35857	1.65671	0.344955	1.10336	0.608666	0.0850775	0.460744	0.882097
O00429	1.31459	5.59855	1.57882	2.66256	1.26105	2.03246	3.44501	1.97359	1.62159	2.52964	2.84995	0.32896	3.41466	3.40744
O00442	3.51578	0.390471	2.74132	0.851223	0.0755925	0.135371	0.135415	0.750571	0.169051	0.141058	0.488107	0.375243	0.883546	0.907802
O00443	0.640047	0.0473737	1.95983	1.19372	1.67117	0.312674	0.558527	1.56125	0.697263	0.0465441	0.510018	0.206362	0.991235	1.13398
O00461	2.24896	1.14143	1.68645	2.58479	0.0500816	2.10762	7.35665	2.81245	10.36	0.74763	6.41373	4.06058	5.69759	2.23391
O00463	2.14252	0.314141	1.43109	1.12228	0.0508921	0.36455	1.13959	0.819907	0.45525	0.142449	0.60246	0.711417	2.10177	1.00407
O00468	0.239504	8.40775	0.877477	0.500489	0.0853357	0.897811	1.35671	0.530286	0.262406	2.10991	0.0688774	3.91838	0.0332476	0.750307
O00469	0.240237	0.483654	0.258676	1.82735	1.0186	0.616977	0.0536676	1.43418	0.602985	1.56531	0.741544	0.47428	0.630301	1.20783
O00471	0.782308	2.15007	1.39862	2.26278	0.662658	2.06022	0.329742	0.779509	1.5231	1.13349	1.62437	1.53936	0.688475	2.27371
O00483	1.32977	0.755899	0.17182	1.68062	1.29342	0.831508	0.118825	1.77091	0.815876	10.2735	1.14216	0.899472	0.982053	1.47938
O00487	0.528787	0.08946	1.32854	2.79933	1.97828	2.10875	1.04065	1.01179	2.45784	3.39854	1.72346	0.809052	1.22342	2.37036
O00499	0.0804838	0.0317712	1.35769	1.13021	0.0669118	0.359476	0.329627	3.63438	0.82301	0.748317	0.273468	0.442869	0.0260695	0.545269
O00505	1.22089	0.309826	2.39445	2.70436	0.598133	1.2172	1.2663	1.55182	2.24966	4.66746	1.11184	0.881805	0.0847412	2.19224
O00515	0.056453	0.293712	0.060786	0.198188	0.638109	2.08019	0.792211	0.583299	0.0787195	0.131368	0.075763	0.330592	0.383999	0.785055
O00534	0.405173	0.0342735	0.467434	0.846685	0.0721818	0.0969473	0.0969788	0.612629	0.0807119	0.269386	0.0388403	0.258621	0.729413	0.71205
O00560	5.16402	3.35996	7.80112	7.39598	12.0626	5.55104	2.36749	5.70734	7.89942	5.82907	6.30976	2.38563	2.43411	4.2461
O00567	1.37605	6.78266	1.04117	0.0870426	0.0927573	0.456801	0.623113	1.3236	0.777892	4.32719	1.92523	5.83236	0.180696	0.636535
O00571	1.65652	10.8102	0.511399	2.08761	12.3946	1.42283	1.86322	0.14629	0.7915	1.4826	2.76726	0.764905	2.05994	1.66048
O00584	1.01022	0.0145897	1.71122	0.99476	0.0307267	1.88462	1.51369	0.792044	2.00993	1.34741	0.314141	0.406741	0.323228	1.05429
O00592	0.29378	17.5537	0.115029	0.218775	1.00616	0.298216	2.89364	1.28778	0.446896	0.497191	2.36561	0.165329	0.23357	0.142846
O00625	0.439714	0.520734	0.552374	2.40129	2.46756	0.900146	3.60175	1.08706	6.13147	1.67701	1.77036	0.367048	1.21063	2.19506
O00629	1.82445	0.627278	0.506965	3.53541	1.00304	5.87066	5.28092	3.06302	1.83282	5.79772	3.97555	0.971537	4.78485	4.09218
O00712	1.49986	0.956784	1.18018	2.14333	0.107908	0.756862	1.06317	1.20865	1.10605	0.671198	0.832254	0.0595176	3.29329	3.05458
O00743	2.15226	0.686967	0.178459	0.387901	13.5895	3.38476	1.8127	2.62069	1.21332	0.192839	0.166822	18.2112	0.322104	1.41834
O00754	0.719382	0.365115	0.0737712	1.16254	0.512633	1.30053	0.191317	0.511264	3.00937	0.0797156	0.661392	0.424121	2.09713	0.989405
O00764	0.710905	0.549061	0.116484	0.361703	0.346905	0.638494	0.932159	0.833897	0.883552	0.0719261	0.701054	0.255118	1.32154	0.595149
O14493	1.40948	0.608485	0.126472	0.549801	1.07415	5.28984	0.218659	1.58414	0.109189	0.0911084	0.460604	0.44435	0.190226	0.0418818
O14495	0.38411	0.0413532	5.26389	0.204316	5.89142	1.16973	1.88976	2.20489	3.70059	2.03145	3.08481	0.884127	0.169659	0.672365
O14497	0.831591	0.0410341	0.895418	0.324382	0.0288066	1.07043	1.63841	0.291716	0.225476	1.03168	1.13154	3.47959	1.23457	1.26022
O14521	5.21268	0.156282	3.05505	3.08861	0.0822847	3.09446	4.05359	1.13628	1.19611	10.134	0.442766	6.39926	5.45001	1.69401
O14524	1.34938	1.61792	1.42905	1.05271	0.120196	0.107623	0.251203	1.65981	0.224	3.58862	0.215587	1.76106	0.0624393	1.13414
O14530	0.588367	0.250154	2.25254	1.14753	6.27742	0.29199	0.949274	2.77695	2.0913	1.21702	0.0877355	0.134897	1.39757	1.11891
O14531	1.06515	0.100134	0.573452	0.34624	0.368972	2.97339	0.462678	1.63046	1.40276	0.637798	0.654033	0.122106	2.8176	0.316503
O14545	1.32237	0.0559297	0.254263	0.276335	26.6207	0.738289	0.052752	0.813296	3.6879	1.099	0.570439	3.60575	1.88159	0.656764
O14548	3.80996	0.0388963	3.71337	1.07619	2.0889	1.98042	0.733728	1.16892	1.37397	0.840733	0.396712	0.135547	2.74477	1.82699
O14562	0.936068	0.0527879	0.527955	0.365136	0.611457	0.846133	1.89197	0.537327	1.5539	2.43758	0.119643	2.33913	1.32109	0.834441
O14579	1.98501	2.01739	2.41315	0.224797	0.0798519	1.28699	0.786748	0.147025	4.28585	0.9465	1.10964	2.80049	0.0622222	0.821961
O14617	0.341982	2.32872	0.0230144	0.325159	2.61213	0.978519	0.214867	1.93853	3.24867	1.54187	0.487644	2.29343	1.12156	0.11432
O14639	1.9973	1.51295	1.41436	1.41079	0.0448782	1.36625	1.86916	0.743676	2.75999	0.753695	1.49721	0.334165	1.92335	2.21354
O14646	1.30525	1.33687	0.892641	2.78654	2.15563	1.45746	2.00958	0.870747	2.7793	1.06718	6.10734	0.509552	2.38244	2.83024
O14647	1.3684	0.192921	1.28633	1.24548	0.839691	0.97014	1.10389	2.35649	0.560324	0.96035	1.83647	0.0448199	0.633197	1.11528
O14656	4.19022	0.109062	0.148742	0.484961	2.12462	0.845813	1.18295	2.22027	0.807128	1.51402	3.99126	0.962816	4.78767	0.492567
O14657	1.8365	5.04417	0.613694	0.29643	6.4761	1.6025	0.14147	3.07284	0.176611	6.15472	0.0849891	9.93127	3.6307	0.880656
O14662	0.902596	2.22461	0.310999	0.0844991	0.0450234	1.12879	4.11335	3.02578	3.47374	5.54498	0.0484533	3.35204	0.45608	0.386209
O14672	0.944719	0.177369	0.558235	1.46955	12.4133	2.63721	3.17854	0.648105	1.10849	1.76944	1.17509	0.190185	1.02996	1.35566
O14683	0.150383	0.450388	0.0269875	0.293302	4.62587	0.671675	0.643898	0.230196	0.384445	0.349946	0.0336369	1.22673	0.450306	0.428979
O14686	1.26713	3.16086	0.503178	1.32508	4.49399	1.86645	0.702656	0.866648	0.238095	1.96577	0.361821	1.5206	0.794673	1.27857
O14732	3.08509	0.846549	1.66094	0.902563	6.25183	5.70553	2.04604	1.38353	3.0248	0.112174	2.00549	0.397875	2.2484	1.13444
O14744	0.393362	1.99815	2.42031	0.526082	34.7585	4.07545	3.18355	3.80634	1.76829	3.87282	0.0754161	5.56588	0.546058	0.961798
O14773	0.537954	5.25424	0.457297	0.132532	0.498431	0.25292	0.253002	1.10518	0.197404	0.197659	0.260842	0.817932	0.687822	1.4235
O14776	0.443649	5.1789	0.454953	0.939449	0.764018	0.896408	0.424752	0.0242539	0.648094	0.393291	0.737164	0.261559	0.718511	0.994358
O14786	1.21429	1.62857	0.430097	0.617011	4.24465	0.784991	0.981557	1.61419	0.646105	0.570627	1.80119	1.0271	0.279465	1.16222
O14787	0.602383	1.64387	0.0564015	0.275839	0.032661	0.0292446	1.16052	0.63143	2.19124	0.182839	0.913877	0.270217	0.585352	0.980578
O14791	0.106474	2.43813	0.458585	0.498393	36.7797	6.59839	0.654107	1.77244	0.222705	0.371653	0.0714469	2.30691	1.17426	0.569486
O14802	1.88506	3.29688	2.56506	1.23629	0.80081	0.48574	2.47576	0.166472	1.99309	2.50663	2.72434	4.35995	3.9252	1.61762
O14818	0.315228	4.33853	3.73366	0.122963	0.131036	3.31201	1.17367	7.47923	6.44691	0.733548	0.141018	9.97379	1.51794	0.112402
O14828	0.904636	3.67337	11.9324	0.352875	0.188022	2.01987	4.5743	2.33678	2.94337	1.51692	1.21407	0.466672	4.02902	2.0967
O14841	0.704703	0.0490912	1.02073	0.630623	0.0516943	1.71262	0.175667	0.0951806	0.454884	0.482315	0.333794	1.02645	0.476271	0.842521
O14874	0.0475325	1.08715	0.0511808	0.166871	0.387887	0.274336	0.0530925	0.109139	0.265122	0.755089	0.0637912	1.0789	0.184755	0.0508464
O14879	2.24947	0.0859338	4.14104	0.93407	17.2837	0.57667	0.405257	0.499839	4.35092	4.32324	1.16861	11.6791	0.0705119	1.14565
O14880	0.52585	2.45336	0.320033	0.749137	21.1555	0.357408	1.37902	0.419967	1.88097	3.83063	0.337518	5.24403	0.2666	0.489141
O14896	2.99971	4.40526	0.159504	0.563387	0.184731	1.19921	1.11687	0.170065	0.981167	0.430891	0.628246	3.82087	0.791702	1.34692
O14908	0.580475	2.12245	0.223224	0.0485204	0.0517059	0.462322	1.75987	0.666414	0.982877	0.675393	0.958165	1.11224	0.774687	1.15318
O14910	0.839867	4.98402	0.90433	1.39499	8.10858	2.38989	2.20909	3.35918	0.302227	4.91752	2.83605	1.25939	1.84286	1.73888
O14920	1.67045	0.0193945	0.634822	0.747423	3.90078	0.2743	0.951216	0.206817	1.82691	1.14329	0.241766	2.77106	0.795697	1.08616
O14929	1.49053	0.312375	0.58361	1.01484	0.168979	0.181564	0.0302705	1.55563	0.0755791	0.0630637	0.581924	0.270655	0.263343	0.666767
O14936	0.867886	1.07154	2.04795	1.4586	0.875051	0.917543	2.3307	0.254394	0.86259	0.601583	2.42863	0.266723	0.502421	1.28395
O14964	0.762849	1.49892	1.03883	0.39384	1.17515	0.501062	0.551794	2.57585	0.375436	0.351713	0.0602226	1.99079	0.501455	0.360015
O14966	1.27319	1.10723	0.0507744	0.993276	0.352829	1.68492	1.94882	0.216546	0.197263	0.219463	1.85987	0.0973031	3.11589	2.11859
O14972	0.455236	6.68683	0.959041	1.22759	19.4994	1.34816	0.353729	0.249955	0.220797	1.42782	0.531262	8.30401	0.134633	0.338765
O14974	1.24136	6.02736	4.46102	3.43192	3.38634	5.33654	2.42649	3.26001	4.00289	2.0943	9.20448	1.66498	2.41252	3.22017
O14976	0.194358	0.0143856	0.444711	0.781833	11.4068	0.0406916	0.39348	1.56193	0.491219	0.734951	0.489073	2.13059	0.33051	0.480788
O14979	3.22735	12.4215	3.40266	1.61297	2.87079	4.24185	3.56731	0.887695	0.23439	0.93877	3.74475	0.416221	4.0508	4.81891
O14980	0.406284	1.16585	1.54796	0.640019	0.410897	0.139588	0.296721	0.0358796	0.566532	0.207265	0.671083	0.0322444	0.683303	0.66863
O14981	2.86546	0.115032	2.09179	5.05825	20.2592	1.03038	3.25488	0.390302	1.7608	2.03431	10.3636	2.248	4.03508	2.57168
O14983	0.891297	1.12886	0.785215	0.900788	0.101045	1.89999	0.995555	0.186046	0.056493	0.377106	1.28831	1.33757	0.62989	1.04011
O15020	0.146222	0.0432911	0.236167	0.727227	0.0455866	1.44905	0.387899	0.797383	0.0764608	1.57372	0.620815	0.113147	0.319698	1.29043
O15027	0.590575	5.74426	0.258336	0.237567	0.437284	0.412152	0.1443	0.614447	1.1838	1.50777	0.694566	0.466673	1.57817	0.315875
O15031	0.101206	3.57615	0.817303	0.3553	0.0315523	0.508534	0.81957	2.41093	0.282248	2.23734	0.305603	0.939758	0.368792	0.94729
O15042	0.700718	4.786	1.61428	0.724649	1.6867	0.927998	0.273029	0.598668	0.749866	4.43674	1.1591	0.470762	0.538392	0.976186
O15047	0.375583	2.83979	0.373302	0.540943	3.63889	0.6452	0.968114	0.232178	0.120859	1.78509	1.26705	7.03465	0.0842225	0.525389
O15061	0.118418	2.42241	0.051003	0.0831457	1.32232	0.608246	0.634897	0.271901	1.55218	0.551128	0.158924	1.30106	1.88716	0.10134
O15067	0.455184	0.0336909	0.428856	1.09863	2.02221	0.0635329	0.231189	0.881844	1.74548	0.647147	0.0381801	0.117407	0.248802	0.791243
O15072	0.0525456	0.49782	0.39605	1.19906	0.0327636	0.117346	1.52599	0.897207	0.0366354	0.647475	0.222771	0.975256	0.17871	0.224836
O15075	0.563486	0.227493	0.48263	0.809269	0.0319408	0.428996	0.400526	0.249943	0.410727	1.13244	1.7187	1.00418	1.82933	0.821961
O15084	1.07752	3.49951	1.8634	1.75768	1.24193	2.00529	2.99068	4.01105	2.18549	0.0759829	2.14723	1.54967	0.904279	1.64165
O15091	1.76456	0.343083	0.198507	0.493117	0.164216	2.85256	0.323591	0.816368	0.073449	0.0612864	0.74225	0.163035	0.358289	0.281728
O15117	2.14183	0.024626	2.32861	2.7741	4.4862	2.29871	1.64911	2.69766	4.23346	37.5986	7.00473	5.44992	2.28334	2.26891
O15118	1.89689	0.134785	0.245098	0.710332	0.859411	0.529522	0.0847511	0.653318	0.529015	0.0441414	0.254573	1.2905	3.17041	0.629034
O15126	1.39196	0.0646446	0.734704	2.23575	0.0340362	3.38284	1.28041	0.470012	2.9305	0.952688	3.07684	3.21018	0.689564	1.10945
O15127	0.515461	0.0436028	0.832537	0.0861722	11.5705	0.0411121	1.11039	0.253618	0.205363	2.05628	1.13596	0.303897	0.0357777	0.827098
O15143	0.646266	0.0546675	0.149115	0.216079	2.04527	0.876261	2.93901	2.38483	0.450584	0.322261	0.123903	0.760052	1.83913	1.13574
O15144	1.66715	0.970438	1.76469	2.18241	3.20664	1.32518	6.65961	7.03954	3.42798	6.50972	2.88209	11.778	1.29052	1.20908
O15145	0.912257	0.841136	3.33974	0.355848	1.39	3.12382	0.774281	1.60589	0.254415	0.141524	0.839851	1.29002	0.413684	1.17103
O15155	0.6319	0.457314	1.9656	0.492976	0.394006	0.940781	0.235272	1.24919	1.37066	8.9861	0.141341	0.740007	2.66082	0.713508
O15160	2.14023	1.98057	0.396086	0.54787	4.75413	0.186704	0.784409	0.92141	0.979253	4.90258	0.493678	3.99329	0.617418	0.82277
O15162	0.467458	0.999942	0.549095	0.4973	2.69186	0.0474517	1.68658	2.43939	6.63686	0.0988901	1.59269	1.82527	0.949778	0.545507
O15173	1.47243	0.895431	1.45689	1.30395	0.148881	1.86631	0.0444503	1.87317	0.610408	1.10775	1.06815	0.0821165	0.812076	1.95821
O15211	0.177055	2.45139	1.13761	0.207194	1.69658	0.197702	0.444974	1.27043	0.123445	1.42832	0.0594045	0.88872	0.516149	0.0946998
O15212	0.0623411	3.64427	0.067126	0.418427	2.1768	0.991388	0.0696334	0.143142	0.17386	0.14507	0.836652	4.37373	0.584069	0.943552
O15230	0.0772906	0.732256	1.40092	0.964771	0.0321285	3.09254	1.45325	2.72116	1.27535	0.779385	0.779552	0.877178	2.07792	1.7087
O15258	0.226517	20.1574	0.731644	0.568018	0.0403541	0.397463	0.461985	0.0371504	1.98541	3.91569	0.353359	2.2874	1.24393	0.173078
O15260	1.63223	2.1641	0.0575394	0.375205	24.5901	0.298346	1.971	0.961607	4.54542	2.36268	1.69872	2.97722	0.391374	1.14327
O15264	0.916018	4.80412	0.479072	0.428778	0.318275	0.0876716	0.204633	1.38215	1.02185	0.060903	0.0702483	0.10801	0.228888	1.51182
O15269	1.35675	1.07023	0.599105	0.529232	2.36166	1.79901	0.69458	3.60198	0.693612	0.657749	1.25172	0.291625	0.247198	0.483779
O15270	1.59066	0.0953796	0.585369	0.565496	0.577514	0.62952	1.46186	0.416086	0.645762	2.24902	0.0270221	0.648842	0.0586969	1.03386
O15294	1.09109	2.33921	0.830488	2.37753	0.641544	1.93251	3.50907	0.21597	2.38709	3.98362	3.71125	0.659903	1.90113	1.26778
O15296	0.794824	0.404791	1.57999	0.701442	0.304981	0.801977	0.136584	2.38653	0.170511	0.426827	0.0820536	1.09151	0.0594117	0.850238
O15305	1.25381	0.110896	0.0519249	1.044	2.67611	1.29233	0.754101	1.65209	0.302598	1.06733	0.291234	1.24385	0.374881	0.619028
O15321	1.14732	5.59979	0.898462	0.305142	0.910493	0.0582325	1.22328	2.12903	0.218162	1.17698	1.46978	0.215224	0.15203	0.278935
O15347	1.64621	0.355606	0.0506447	2.20164	0.293273	0.0525193	0.315218	1.04483	0.655862	1.44595	3.34552	0.958145	0.959801	0.754707
O15355	1.65891	0.293557	0.347325	0.053925	0.114931	2.46981	0.0514712	0.423226	0.128513	1.60848	0.494745	0.672981	1.38812	0.147881
O15357	0.308036	2.35458	2.20114	0.557091	3.19332	0.125075	0.344068	2.63623	1.75718	1.04263	0.781352	0.462271	0.736013	0.569156
O15371	1.93122	4.37008	0.623834	0.338994	0.120417	0.431284	0.701063	5.54284	0.0673234	1.46055	0.315793	0.0996253	0.281493	0.0516465
O15372	1.03005	0.0677693	2.37227	0.502247	3.67519	0.894575	0.063919	1.24825	1.43633	0.0665825	1.38239	0.213905	0.444858	0.673363
O15381	1.75517	0.0472403	2.1476	1.16701	0.596943	1.24717	3.25261	1.55706	2.89244	0.278478	2.56967	1.28496	0.969061	1.45082
O15382	1.0917	0.191534	0.435368	1.4668	1.1093	0.0451484	0.496793	0.649875	1.24039	0.18818	1.3566	0.250299	0.353613	1.51383
O15397	2.59553	1.24872	4.57057	5.60012	1.48352	3.62275	2.08375	3.32124	0.791715	2.0133	5.58786	0.223158	2.91624	3.75983
O15400	1.32563	9.07338	1.49995	2.73446	6.54245	2.47119	1.65636	1.68955	2.39676	3.37234	2.21629	0.139087	1.24448	2.079
O15427	0.26606	1.13915	0.484815	0.4311	6.84001	0.228528	0.182881	0.422932	0.428078	2.28603	0.247201	1.81595	0.0198876	0.678685
O15439	1.5574	0.227387	1.88368	1.34816	1.01099	0.69084	1.95404	2.54725	0.743726	0.496456	0.286317	0.17609	1.49264	0.867223
O15460	0.411406	4.82082	1.5621	1.11491	0.0270024	1.52321	0.822316	0.397739	0.875609	0.453485	0.929902	0.0893604	0.252489	0.71804
O15498	0.99322	1.80017	0.0534727	0.406801	3.38714	1.66356	0.05547	1.16151	1.86971	6.2404	1.09435	4.57069	0.332057	0.212493
O15511	0.414858	2.43602	0.4467	0.364108	0.0215563	0.154412	0.17377	1.05178	0.120518	0.647212	0.0463969	1.21068	0.0671882	0.517745
O15514	1.86843	1.73671	0.0379593	0.412544	1.17894	3.58216	0.984428	0.0809454	0.786532	2.54312	1.75054	2.32782	2.2952	2.56436
O15530	0.0168723	0.0639437	0.0181673	0.0394887	0.0210406	0.0188398	1.16844	0.387404	0.0470542	2.00238	0.249079	0.0348154	0.0163953	0.0541458
O15533	0.364109	11.3836	1.76425	0.809569	0.0454063	4.75684	0.12201	1.50485	3.19865	1.60986	0.63525	1.41082	0.176907	1.16848
O43143	0.991931	0.0533955	1.62637	2.71728	1.51813	2.66831	4.75919	1.26819	5.90992	2.36072	5.71822	2.52682	2.3659	3.37619
O43148	0.316402	0.0624503	2.1009	0.555392	1.41388	0.58883	1.11914	0.544869	2.72073	0.920349	1.06157	0.640379	0.486807	0.817948
O43156	0.205829	0.690019	0.0886508	0.481732	0.0513359	1.83865	1.33345	2.83562	0.172208	0.324922	0.66296	1.18922	0.840041	0.352286
O43164	0.957158	2.43497	0.954281	2.11572	9.68164	3.56258	5.42479	0.406987	1.73015	5.69209	2.71184	0.738661	2.37691	1.82025
O43169	3.11014	1.40923	4.80488	3.0066	2.32711	1.35893	3.6854	1.2109	6.03389	4.09071	2.90364	4.12964	4.94066	2.31442
O43172	2.25012	1.29905	0.179469	1.80419	0.103927	0.325696	1.02395	1.3873	0.464833	3.97557	1.0066	0.537596	3.36074	1.64924
O43175	1.79759	0.0236535	1.31188	1.49588	0.98652	1.8957	0.446191	1.26117	0.696279	0.371828	0.750545	0.497852	1.02865	1.02556
O43181	6.58596	1.11421	10.9749	14.3131	26.2035	8.05433	4.72908	5.58075	6.99705	24.0834	14.3103	2.58856	14.3233	9.05802
O43237	1.61585	4.95915	4.36194	1.27836	9.90498	2.465	1.09309	1.20188	3.61779	1.95951	0.916293	0.892267	3.20668	1.92327
O43240	0.678596	1.19959	0.156574	0.28361	1.26817	3.08503	2.3822	1.89201	1.62573	2.59108	0.996251	2.40045	0.989116	0.207402
O43242	1.63539	0.396149	0.400208	1.08737	0.0927011	0.0830045	1.31168	4.43776	2.0879	0.0864914	0.847986	0.0766952	0.902931	0.954225
O43251	0.548055	0.230304	2.64602	0.74479	6.7684	0.473778	0.572668	1.84699	1.35588	2.50955	0.403349	1.45922	0.515381	0.397147
O43252	3.0494	1.40438	2.5538	1.78424	0.633794	1.26111	1.89228	3.11188	2.04733	1.83972	3.41038	0.116525	4.11554	1.69141
O43264	5.05057	3.43918	1.01967	6.13194	9.05386	5.14606	1.76292	3.11659	7.04264	3.23204	1.77926	10.4217	5.5826	2.43121
O43278	0.675667	0.760717	0.335782	1.45972	1.62037	0.602121	6.32789	0.119339	0.289898	1.52066	0.209257	0.214495	4.0909	1.50115
O43290	0.681382	1.5664	1.51052	0.515945	9.34692	3.44615	1.15694	2.71491	0.782465	0.279812	1.50616	0.496239	0.0778962	1.37202
O43291	0.796471	0.128622	0.428801	0.169463	0.0902947	0.0404249	0.040438	0.540321	0.5651	0.168492	1.84629	0.524374	0.188883	0.154909
O43293	0.726207	0.79502	0.614386	1.39614	0.945828	5.50247	5.04074	0.119103	0.940309	3.98336	2.3018	1.49851	0.0504054	0.499395
O43299	0.19729	0.0519204	0.241366	0.128263	0.191357	1.24834	0.587647	0.65433	1.13099	0.357078	0.41187	1.31177	0.063904	0.726932
O43301	0.810907	0.0889287	0.619653	0.459166	0.0434944	0.710743	0.0876543	0.520538	1.13075	0.243485	0.0234039	0.0719691	0.177931	0.820806
O43314	1.40716	2.9289	1.45778	1.45957	2.6588	2.38069	1.41697	2.49668	1.35272	1.81091	3.47654	0.923886	2.91086	2.25791
O43318	0.812102	0.330597	0.792456	2.52434	1.39251	1.95529	2.32443	0.407896	1.34474	0.767727	2.82689	0.104734	0.937106	2.14465
O43324	0.705339	2.3486	4.55686	0.309527	0.187915	3.34725	0.393922	1.01221	0.737656	0.205169	0.690611	0.643914	0.342699	0.471571
O43390	1.03972	1.43232	1.85063	3.27764	3.83682	4.24105	5.40376	2.9963	2.21909	3.30824	11.0205	1.67836	1.91755	2.85995
O43395	1.46376	3.69277	0.549806	0.438191	3.72329	0.0760209	1.2046	0.117242	0.486519	0.158429	0.0456848	2.10727	0.0330785	1.31091
O43396	0.928859	0.096492	0.333384	1.18232	3.98588	2.54745	1.38335	0.785752	0.999822	1.0916	1.5965	1.1769	0.380041	1.34226
O43399	1.4511	1.30047	0.910997	0.504843	1.53669	1.26997	0.219032	6.84384	0.164063	0.182527	0.368437	3.7382	2.48712	1.13274
O43402	0.137349	1.04757	0.049297	0.428611	0.856407	0.664583	0.845051	0.105122	1.7237	0.958848	0.307216	0.615038	0.461417	0.832574
O43426	0.662206	1.50893	0.442572	0.614599	2.6198	1.86132	2.24451	0.786462	1.43286	0.212549	0.183872	0.133155	0.399404	0.635094
O43439	1.59624	0.461064	1.50915	2.25522	2.54894	0.717299	1.32635	0.871586	0.732898	0.905978	1.22787	1.68707	2.30775	2.22812
O43488	0.826921	8.40078	1.55818	0.241921	0.128902	6.69428	0.230912	6.17076	0.939079	0.240534	0.138722	0.853164	0.100443	1.10572
O43491	0.945441	2.99713	0.403361	1.12725	1.69066	1.31463	0.478203	0.225275	1.24372	0.124533	0.598506	0.220855	0.884043	1.64107
O43493	0.39721	0.0313599	0.313644	0.123953	0.627433	0.0295686	0.207047	0.516819	0.553879	0.123243	2.09677	0.109284	0.025732	1.01977
O43516	1.33211	1.26683	0.956235	1.03924	0.604077	0.202834	2.9984	1.64519	0.168866	0.704515	0.433397	2.79041	0.568772	1.1443
O43561	0.0415467	0.721012	1.69995	0.194476	0.103622	0.0463915	0.13922	0.0476977	0.173801	1.35353	1.45676	0.41103	0.471762	0.0444433
O43567	1.97514	2.75086	1.69049	3.67447	8.90508	5.88124	1.07481	2.84899	1.55364	1.29637	4.48588	0.104504	6.93901	3.57559
O43583	1.09642	1.53189	0.112435	0.916465	3.45078	1.69066	2.39102	3.53646	0.800836	0.364485	0.918164	0.107734	0.202937	1.17286
O43586	0.201239	0.806155	0.0866739	0.329692	0.200765	0.560305	1.03398	0.184826	1.40306	0.655606	0.756206	0.0830501	1.72084	0.0861076
O43592	1.63471	0.953067	2.24761	2.325	0.0313626	2.41506	0.0842735	0.0577455	0.385758	1.7557	3.13892	2.0758	1.44186	1.9101
O43615	0.0794362	1.25864	0.513199	0.232395	2.20912	3.32622	0.798553	0.914157	0.110768	0.958137	0.266519	1.47588	0.231571	1.01969
O43617	0.365368	4.17093	1.25677	0.0610804	1.12872	0.058282	0.291505	8.56899	2.1107	2.4618	0.0700491	2.98731	2.18095	0.0558345
O43633	1.30872	0.929917	0.0939447	0.510499	0.108803	4.8711	0.0974537	2.66515	2.7982	6.29391	6.32295	1.98037	0.254344	1.39996
O43639	0.680681	0.152835	0.932815	0.289654	2.54654	3.4548	2.21179	0.355208	1.03545	0.575989	2.98967	1.60001	1.23333	2.18441
O43660	1.21138	3.86904	3.99213	2.36265	1.19022	2.00847	0.0820049	1.13787	3.6343	2.81893	3.54707	0.302988	1.39116	1.25657
O43670	0.848732	0.11015	1.9279	1.08844	0.0579953	2.25891	2.15575	0.413781	0.599852	3.65245	10.111	1.28881	2.72276	2.18892
O43674	1.9441	0.928351	1.48558	1.57784	0.312825	0.910335	0.175121	0.647977	0.655862	0.510772	5.72315	0.248819	0.731277	1.27462
O43676	1.53229	174.204	3.29979	5.37936	40.3856	3.17751	4.15656	0.251306	9.15711	2.54692	7.34433	0.45169	4.4669	4.44903
O43684	0.450381	0.0266684	1.28512	0.421638	0.140412	1.83559	1.26111	0.25853	1.50725	0.836395	0.589189	4.55381	0.590825	0.746761
O43707	0.271435	4.92889	0.259795	0.599987	10.2279	2.4247	0.741121	1.90435	2.35509	13.8961	1.58006	1.68029	0.556829	1.12918
O43736	1.34637	8.50371	4.15583	7.56265	3.35799	2.20494	4.31106	1.33961	0.250321	0.20887	8.07081	1.88941	1.3083	2.88047
O43747	2.14608	0.436822	0.252744	1.3538	3.01081	0.82374	3.09003	0.923928	0.490965	1.01441	0.787542	0.138387	1.75956	1.48862
O43752	1.2506	0.100979	1.469	0.665217	0.0708891	1.14253	0.571452	1.53364	4.28039	0.992107	4.42479	0.586492	1.13238	1.03374
O43759	0.424423	2.9871	0.971122	0.186251	0.0992396	0.306288	2.37034	2.52766	0.221935	0.0617279	0.1068	0.0547365	0.618635	1.30529
O43760	0.0451874	2.43799	3.45455	0.715962	0.0563511	0.0504567	0.737425	0.466897	1.08338	1.26183	0.0606439	0.932428	0.377511	0.241689
O43765	0.59529	1.39343	0.961471	1.5674	0.520499	0.276961	0.221641	0.341711	0.968434	6.57999	0.133152	1.50441	0.19282	0.902123
O43768	1.03625	0.848198	1.41619	0.373121	0.358774	0.0445033	0.703825	0.0457563	0.166727	0.619224	0.61569	0.082241	0.387289	0.98059
O43772	0.484967	0.344595	3.13314	1.13504	0.483824	0.108304	1.84176	2.44977	0.13525	2.99989	3.68078	0.250493	2.35628	0.415022
O43776	1.53073	0.889172	4.99315	1.7913	0.0561444	0.502716	3.87217	4.13497	0.439455	2.30487	1.15361	2.67805	0.962473	1.30033
O43795	1.0428	7.22673	3.95074	3.23157	3.61231	6.68455	1.18635	6.4737	1.91189	2.47158	2.488	6.81401	1.63257	3.34652
O43809	0.527755	2.58658	0.100282	0.65392	11.0335	1.10926	1.55263	1.24742	1.47183	0.650173	0.499959	0.0640592	0.241334	2.32462
O43813	0.490542	1.18812	0.603649	0.820063	0.0873903	0.0782492	1.13498	0.778219	1.04808	3.66913	1.03452	1.31605	0.88525	1.57423
O43815	0.987749	0.0455747	0.49725	1.4261	1.15179	0.544304	0.401196	0.0441813	0.572402	0.507467	2.49628	1.69408	0.947358	0.741002
O43818	0.596931	3.95875	0.771297	0.838251	4.99425	16.7968	3.33378	0.274123	4.46108	20.8362	0.961336	6.36285	6.94763	0.766257
O43823	0.814193	0.967634	0.738261	0.250734	0.651252	1.22151	0.0957297	1.27911	1.55361	0.199438	0.311963	0.265273	0.582971	1.32936
O43837	0.430292	4.1122	2.00771	1.17492	0.357732	1.8418	0.517139	6.0103	2.10004	0.166884	0.0962459	1.60637	1.39114	0.843868
O43847	1.3862	0.128755	1.96087	0.986024	2.271	0.5463	0.121439	0.312046	3.3732	0.44275	0.328299	0.607176	0.158472	0.901339
O43852	2.7286	13.1661	5.03216	4.17817	22.9864	8.78381	3.20989	4.53223	7.44774	10.6051	2.25949	4.73192	1.94628	2.2357
O43865	1.53564	0.606196	0.708643	1.83982	4.37719	0.367437	0.245038	1.25928	2.09034	0.0850828	1.62119	0.836225	0.817168	0.899572
O43866	0.0745619	10.1186	2.32826	0.0872541	0.243998	0.166513	0.735358	0.856009	0.207942	1.29839	1.30086	1.38471	0.0724539	0.797603
O43913	2.02681	2.51735	1.43717	3.23956	9.9252	6.62387	5.96341	1.41883	6.75538	8.28255	11.5438	3.89525	8.64661	4.81215
O43924	0.0651889	0.610573	0.887444	0.533999	0.081294	0.582325	0.31603	3.06845	3.09063	1.09519	0.087487	2.28676	0.732138	0.697338
O60216	1.26691	4.50103	0.941909	1.51786	1.65513	0.673638	0.505392	2.38949	1.05155	0.0701937	2.10508	0.18673	2.19837	1.2907
O60218	1.45364	1.37485	1.78882	1.82259	0.258967	3.47818	1.84562	6.0794	1.30307	2.17458	0.139348	8.78439	0.302688	2.55462
O60220	0.895977	0.396464	3.28014	1.67759	3.35666	1.13385	1.40109	0.61518	0.666332	0.138998	0.89631	0.862783	0.0580431	0.638962
O60231	0.555474	0.109637	13.0089	1.35423	1.90494	0.310124	2.11987	2.92285	0.645472	1.61576	0.062123	3.4246	0.944597	1.28744
O60234	1.45895	0.942423	2.85624	1.70136	1.9189	0.148098	1.33332	0.152268	0.955745	2.03726	0.355999	0.535171	1.96405	2.27007
O60244	0.304664	0.541201	1.53773	0.824465	1.35351	1.04184	2.82876	0.262327	0.345175	0.487413	1.09885	0.0785832	0.888152	0.774025
O60256	0.583312	2.20646	0.37685	0.136521	1.1442	0.607911	0.608108	0.0446448	0.0542257	1.67393	0.835026	0.160486	0.377881	0.291191
O60264	1.31076	1.49875	1.70337	2.51239	4.50919	7.04044	4.66991	1.19347	1.26052	3.83901	9.82672	1.72273	4.0407	3.40865
O60271	2.03078	0.6559	3.59472	5.04099	0.633123	4.07136	7.7673	4.43327	3.60407	3.93808	7.80461	0.349205	2.78065	4.22953
O60282	1.39752	0.0709296	2.68712	1.58869	2.29051	4.05726	0.914296	2.03991	3.75828	0.0464583	1.39326	1.93623	1.92061	1.34546
O60287	0.691536	0.152364	0.987047	0.865712	0.0200554	0.808092	0.431122	0.424654	0.336382	0.898175	0.712247	0.199111	0.593847	0.963394
O60306	2.26159	0.762911	4.01435	3.49667	1.58964	2.37227	1.95967	1.51064	3.24918	1.94564	3.23752	0.141416	2.9968	3.02042
O60313	1.36441	0.265282	1.00866	1.81114	1.57451	2.22842	3.16175	1.68331	0.795102	2.22726	0.19131	0.575944	1.14774	1.41597
O60333	1.27785	3.7771	1.52135	1.08202	0.168424	1.42686	1.54337	0.107344	1.28932	1.23296	0.752902	1.81021	1.96858	1.1669
O60341	1.69203	0.502797	2.04053	1.66325	0.253207	0.793524	0.264594	0.310807	0.235941	3.93743	1.08998	1.88539	5.62316	2.172
O60343	0.77928	0.762078	1.23396	1.15333	0.0571649	1.97064	0.614424	1.19377	3.96306	0.0533356	1.35343	0.709421	2.11584	1.61818
O60437	0.812985	0.511128	0.0514932	1.48303	1.99785	0.186898	0.908083	0.274514	0.800221	1.16849	0.0320903	0.0493403	0.34853	1.27892
O60443	0.256934	0.0253564	0.845708	0.175391	9.26521	0.262988	0.794162	0.772313	0.0298563	2.14246	0.22988	0.485995	0.0208058	0.412271
O60449	0.104539	10.944	0.0450251	0.0489337	1.069	0.0233459	0.0233535	1.24605	1.10787	0.651496	1.09432	1.91128	0.30087	0.0670965
O60462	0.953852	0.0627559	0.756033	1.55031	0.726919	0.606504	1.2134	0.973396	0.812823	0.554912	0.97787	1.53086	0.991251	1.31796
O60488	0.590584	0.166525	2.3014	4.57452	0.0701419	0.565245	2.92138	1.54976	0.666663	0.0654433	7.4353	0.133482	0.382591	1.56435
O60493	0.201415	13.8782	1.93447	0.235701	0.125588	1.79922	2.05929	5.08716	0.561716	3.37695	1.15798	16.4167	1.44914	0.646372
O60496	0.180395	1.43968	2.62226	0.316654	7.87369	1.87074	2.51871	1.61969	1.00619	3.56818	3.75255	0.659864	1.36706	0.868375
O60502	2.66728	1.32465	2.16084	1.48634	0.728606	3.88599	1.44708	2.62472	1.80653	1.30049	3.03417	0.157253	2.7153	1.84781
O60504	0.181165	1.89515	0.390139	0.212003	1.58895	1.38232	0.84315	1.69855	1.64203	5.48049	0.455472	0.311523	0.0293404	0.258393
O60506	1.94602	0.0813384	3.42657	3.99193	0.742312	7.15794	4.27058	3.39062	5.58677	5.59397	10.3237	0.0472418	2.53617	3.25724
O60508	1.05108	1.57424	0.932032	2.06205	1.46496	0.793937	1.20856	2.51986	0.905254	2.30202	3.44353	1.16018	1.6522	1.42198
O60524	1.32309	0.891919	2.58628	2.45349	0.203073	4.38669	2.7511	1.54235	0.908286	3.88414	1.0654	0.126008	2.67028	2.52584
O60547	0.218275	1.27519	0.141017	0.459776	0.0544402	0.292474	5.60757	1.95461	1.76534	0.304761	0.9833	2.59142	0.254525	0.420288
O60551	2.73152	0.0336961	1.13358	0.765827	0.0709658	1.08023	0.0317817	0.947312	0.0396761	0.132424	0.725534	0.0587127	1.60364	1.12617
O60568	0.58432	0.115331	0.594215	0.98769	1.01234	0.94244	2.75572	1.4162	0.226331	4.91015	1.09048	0.880532	0.441623	1.04176
O60603	0.211723	1.48793	0.949891	0.330351	1.482	0.0394021	0.0394149	0.688696	0.0492053	1.12625	0.0473573	1.24491	0.171448	0.530026
O60610	1.54763	3.19261	0.967598	1.51897	2.17901	2.06257	1.58926	1.57616	3.89842	0.232348	2.31151	0.103016	0.654915	0.961276
O60613	1.75646	0.297157	8.19551	0.783028	14.5416	2.14915	1.21452	1.44036	1.74946	1.922	0.785753	3.20966	0.162552	1.96839
O60645	0.248013	6.22134	0.436989	0.343	0.582718	1.00703	0.730336	0.284732	0.928019	0.0524669	0.907765	2.5488	0.394366	0.120593
O60664	0.268848	2.1491	0.0723706	0.707877	2.0116	7.35485	2.76715	2.93218	2.49958	0.156404	1.35303	9.56959	0.326558	1.22226
O60678	1.61161	0.238571	0.939961	2.86821	10.635	1.38715	0.0750054	2.27422	1.31091	1.17196	0.540718	0.0692816	2.41433	1.25706
O60684	3.85122	0.292361	2.31265	0.95336	4.49482	0.523756	1.18573	0.566846	0.963889	0.114897	0.530108	0.356591	1.31942	3.24824
O60687	0.636578	0.0289951	0.790889	0.859544	1.21025	1.66767	1.20523	0.168652	0.238985	0.227898	0.267541	4.6985	0.666163	0.445243
O60701	2.33261	0.32499	0.541728	1.55217	10.8941	0.970348	1.94133	0.981462	0.318887	0.319298	6.07684	0.912178	1.46667	2.7888
O60716	0.1881	0.508436	0.141776	0.682369	0.0234571	0.546089	0.504246	0.0863793	0.419666	0.578119	0.050488	0.567408	0.493511	0.482914
O60739	3.21603	0.588205	1.67897	1.0264	0.121532	0.558891	0.653131	0.111884	0.407683	2.04104	1.14462	0.432213	1.3656	0.52125
O60749	0.684521	0.0506656	0.414597	0.876141	0.0266761	1.1704	1.38582	1.4735	2.23714	0.796452	4.07657	0.220701	0.685955	3.06628
O60762	1.83026	0.471567	0.985368	1.60636	11.4121	0.851535	0.170362	0.789209	1.48876	0.63355	1.84223	1.38045	2.22314	0.163155
O60763	4.60648	4.00169	5.85375	7.43031	17.0783	10.797	9.87345	1.76283	7.98584	2.99372	18.3794	0.0856337	8.79119	7.32487
O60784	0.595975	2.07708	0.101324	1.24802	1.87759	1.33094	2.0321	0.72022	1.09348	4.01458	1.1366	1.5534	1.15825	0.939511
O60832	0.350404	3.73137	0.0471623	0.666333	0.0546215	2.20086	1.12525	0.520876	0.0610764	0.917327	0.614625	4.97095	1.61736	0.526677
O60841	2.1066	3.1323	2.52032	2.87606	1.86812	3.71133	2.19615	0.644929	1.14236	4.68426	3.42402	0.0482989	3.1388	1.85285
O60861	0.473904	0.345369	0.0785042	0.938509	0.0926574	0.427403	0.753288	0.920726	0.533742	0.16966	0.758313	0.037611	0.141694	0.545939
O60869	2.61398	1.78408	4.70759	0.176293	7.23324	4.54185	4.03851	13.4903	0.840276	0.350566	1.43306	0.31086	2.99256	0.161152
O60879	0.616857	3.44713	2.11715	2.4814	2.04333	2.51839	1.85172	0.686053	0.833281	1.92888	2.61292	0.159108	0.974054	1.196
O60880	0.244237	1.15696	2.3011	1.2147	6.24767	0.272717	1.02302	1.19373	1.39326	3.82116	2.13056	1.38929	1.30532	1.6329
O60884	1.04134	0.0440432	0.880992	0.522256	1.20584	6.64438	1.32931	0.723696	2.28182	0.839212	0.598941	2.9301	2.05993	1.1935
O60885	0.517587	0.196265	1.09823	0.409733	0.0189841	3.11069	0.986222	0.996185	0.403323	0.850195	0.0612908	0.565425	0.680466	0.569957
O60911	0.649646	0.0480842	1.3553	0.237572	0.202536	0.183171	0.0907046	0.699212	0.566176	6.6139	2.39761	0.335131	0.473459	0.47777
O60925	2.48081	6.99022	1.01322	6.10653	6.44791	9.45655	2.48434	0.883892	8.23076	4.97667	10.7918	1.94172	2.4938	4.11792
O60934	2.27091	12.8806	2.79913	4.54568	25.413	4.63771	6.94213	8.13011	6.29157	2.01645	5.77457	2.95955	1.97442	5.05026
O60936	0.246114	1.50885	1.72253	0.0720022	0.0767294	0.0687034	0.274903	1.05957	3.34608	2.14769	1.07347	0.761774	0.418523	0.789819
O60942	1.45486	1.42877	1.14624	4.3601	1.28328	3.05092	3.68607	3.13682	3.21623	4.3764	1.52391	0.146442	5.82733	2.61913
O75023	0.315589	0.840911	0.169906	0.646291	0.0655927	1.32146	1.2106	0.0905779	1.43021	0.927476	0.610537	0.499616	0.745987	0.815845
O75027	0.686403	9.91712	2.40203	1.40568	1.31296	0.651478	0.0383347	1.69426	0.191428	0.239593	1.10543	0.991461	0.566948	1.21153
O75051	1.47594	0.678481	1.23129	1.96058	0.0497452	2.04892	0.891126	1.99976	1.27935	0.866376	1.89156	0.329249	0.374704	1.59306
O75054	0.0248775	0.0294613	0.937542	0.0582244	0.0310236	0.0277785	0.138937	0.45697	0.104069	0.200224	0.0333869	0.430605	0.0483483	0.0532238
O75083	0.588008	0.0835623	0.633139	0.495432	9.09263	2.6263	1.52375	3.05128	4.69001	4.43334	1.16792	8.78455	0.799937	0.528362
O75095	0.163258	11.8179	1.97762	0.573144	3.61374	2.71164	1.34486	1.68685	1.3659	2.71474	0.0273876	1.38962	0.0198303	1.33163
O75112	1.43392	0.620471	0.267227	1.09716	0.068776	0.092373	1.63245	0.538185	1.73033	0.834196	0.259054	0.595626	0.455528	1.06193
O75113	0.447858	0.117509	0.837563	1.07577	1.4814	1.21073	0.0263287	0.189429	0.0328687	0.548517	0.0632684	0.437752	0.297766	0.353008
O75116	1.44415	1.23993	2.54631	2.59835	0.0900468	2.07617	1.31063	1.13985	1.68653	2.35242	5.66903	0.0744991	1.17528	0.81104
O75122	0.798617	1.53329	1.13352	1.95408	0.256524	3.18866	1.06774	0.736261	1.28234	0.197104	1.23418	1.10309	2.09295	1.25556
O75131	1.17518	11.1448	1.97164	1.82297	0.374899	1.61739	0.366319	0.0627519	0.647858	0.508779	1.32041	0.0563942	0.1859	1.02323
O75132	1.06829	3.72651	0.981384	0.062507	32.4728	0.0298216	1.46218	0.490581	0.29793	0.0621488	1.91268	0.165329	0.0259522	0.39997
O75146	0.0520626	0.0616555	0.0560586	0.426474	0.0324624	0.697604	2.35518	1.16552	0.290389	0.726909	0.951751	1.66516	0.227658	0.139231
O75150	0.0846666	0.0334223	0.600166	1.18895	5.54235	0.346645	0.0315234	1.23122	0.0393537	1.7732	0.651085	2.32943	1.0147	0.271708
O75153	0.320162	1.54822	0.028728	1.15521	0.394141	0.178748	1.04304	1.59277	1.0789	0.260079	1.25322	1.32129	0.0777777	1.11307
O75157	0.29957	0.112032	0.882803	1.66056	3.12627	2.02462	1.25039	0.181011	1.56098	1.7859	2.85659	0.0650687	1.83853	1.46735
O75165	0.955833	0.181112	2.75825	2.59501	2.5985	1.5369	1.08899	0.790088	2.13254	0.622792	1.77024	1.08644	1.43037	2.12674
O75167	1.9026	0.0971196	0.406195	2.61035	5.23619	0.787518	1.52059	1.80769	3.27056	1.22136	7.17593	0.169223	4.79735	2.89497
O75170	0.653912	0.244547	0.481754	0.483299	0.0429191	4.15041	1.03794	1.30389	0.143973	1.3615	0.571276	0.0710172	0.568538	1.06766
O75175	0.0809558	1.0322	0.377734	0.757891	0.033652	2.59135	0.723403	0.929413	1.12887	0.0627956	0.651882	1.72618	0.645468	0.0577333
O75179	1.69692	0.0181045	1.10289	2.79083	5.09021	2.50933	6.02777	3.96651	9.29439	5.90542	8.74016	7.0662	2.1986	3.74494
O75190	0.897057	0.174632	0.820362	0.848434	0.122595	1.02911	0.260792	0.521988	0.565466	1.40119	0.824589	0.633922	0.0238821	0.815002
O75306	1.81174	0.238397	0.812834	0.530037	3.76557	5.4509	0.168639	0.115554	0.91229	12.2967	2.13551	1.33106	0.0978068	0.969029
O75312	2.16488	1.47601	1.62892	0.457843	0.744066	2.65033	0.0291339	0.479113	0.0363707	0.21038	0.385052	3.06782	1.16589	0.837042
O75323	0.944737	8.7576	0.28062	0.45747	3.49665	0.18188	1.05982	2.76761	0.684117	0.227424	0.666431	1.35785	1.39287	0.243939
O75339	0.713289	1.11123	1.74554	1.47971	0.202161	1.12229	0.724295	0.818892	0.785212	1.23333	0.522148	0.460002	0.189033	0.554923
O75340	0.118847	0.0234575	0.0853123	0.417231	0.0494027	0.552939	0.0221247	0.477547	0.220963	0.0921868	0.611411	0.151822	0.0192478	0.487341
O75342	0.684571	0.678967	5.12522	0.31381	0.0836032	0.299433	1.79718	0.307864	2.52404	0.468017	0.179944	0.415009	0.0651452	0.860575
O75347	0.528329	2.0522	0.769704	0.412176	0.0732061	0.196646	1.57368	4.17845	2.04643	5.874	0.892831	9.08493	0.456349	0.31398
O75351	0.170654	1.2485	0.0459382	0.649037	0.0532038	1.2386	0.0476541	0.4898	0.178473	0.0992797	0.286284	3.16926	0.290202	1.09531
O75367	0.697528	6.18506	0.402484	0.243012	0.552264	0.568103	0.498701	0.92979	0.246135	1.32891	0.0278695	1.88543	0.131165	0.0222141
O75368	1.71649	0.953639	0.924118	0.401735	1.68178	0.0958325	0.609179	1.2809	0.478703	0.889859	0.691086	1.23967	0.83398	0.642656
O75369	1.16114	3.31271	1.43496	1.08086	2.59982	3.40342	0.117906	0.484744	0.349583	1.22819	1.41665	0.707902	0.500047	0.988028
O75381	2.2248	16.6945	0.0676068	0.734756	23.4899	0.0701094	2.80528	4.97375	1.40084	2.11173	1.8577	7.44321	0.0610125	1.46028
O75382	0.109028	0.809125	1.02785	0.255174	0.203945	0.0608708	0.494849	1.31428	1.25426	0.722274	0.0365803	0.823691	0.0264863	0.32073
O75390	3.47997	0.0340594	1.73418	0.572148	0.740941	2.56911	2.34507	0.858469	2.76716	3.68092	0.656159	1.9584	1.11788	1.10755
O75396	3.17465	0.128168	7.41929	13.7626	1.57458	7.37166	7.89789	2.94057	3.97406	0.167898	8.52109	4.01676	6.02956	10.0336
O75400	2.16217	0.617279	3.34668	3.72756	4.18896	3.96635	5.34769	2.90338	5.30314	1.97664	7.38392	3.90388	4.25836	4.31606
O75410	1.24417	2.01078	0.189129	0.95922	0.219042	0.670111	0.980968	1.12589	0.469444	1.49741	2.88768	2.29548	1.16633	1.12736
O75427	1.7072	0.987366	0.278521	0.302698	5.22566	0.028883	0.0577848	0.0296963	0.867533	0.0601928	0.696271	0.693877	1.08082	0.138351
O75431	0.428872	3.55527	2.77074	2.63485	14.4403	2.15497	1.40936	0.123092	7.77439	0.815191	4.60456	1.75107	1.14605	1.83509
O75436	2.41092	0.468756	1.20112	1.09484	0.493612	1.04468	2.97428	5.03998	0.752651	0.952328	2.65607	0.647532	2.83229	1.46272
O75438	2.92857	0.500465	1.66427	0.285591	0.202894	7.72101	0.0908649	0.466965	0.113435	0.378605	6.22298	0.167862	2.92483	0.0870208
O75439	1.49669	0.0347543	2.36996	1.16764	0.0365972	0.196615	0.966592	0.0673836	0.0409221	0.991186	0.157541	0.747564	0.684414	1.66383
O75475	1.14649	4.10554	2.3514	2.10831	2.75734	3.32238	4.96994	0.877485	3.69222	2.85849	6.30114	0.225309	4.2441	2.51124
O75477	0.896473	1.68616	0.113562	1.29592	0.60869	0.058883	3.06291	1.51458	0.2206	0.858993	0.425044	2.01039	0.256214	0.282051
O75521	0.361835	2.12662	0.173159	0.18819	0.640021	0.314244	0.943039	2.49243	0.784857	1.96147	0.824858	1.37244	0.937613	0.387061
O75530	0.51385	3.93943	0.786253	0.538022	0.993865	1.89424	0.181249	0.882702	0.603389	4.21658	0.544432	1.92536	0.525602	0.752186
O75533	0.671293	2.55232	0.228258	0.558164	3.65697	1.6175	0.828745	2.71766	3.2516	1.02771	0.687538	7.3634	1.78528	0.774787
O75534	1.33817	2.71668	1.13212	2.68449	8.93981	4.3759	4.48408	1.06077	2.17697	1.55698	1.32554	0.920422	2.69355	2.38577
O75563	1.20188	1.90672	1.22018	3.45589	1.02775	5.98162	0.99726	0.788467	1.67593	6.2329	6.82062	1.20459	4.43801	2.46114
O75569	1.27941	1.25728	1.47966	0.88723	4.60921	2.48683	3.65207	2.61126	2.57695	1.43886	3.94284	0.488895	4.74274	2.12895
O75582	1.26975	0.693419	1.8985	2.23268	8.2946	2.02754	1.38888	1.1254	2.86226	0.643001	1.79236	2.32142	2.2823	1.71719
O75592	1.27819	1.3637	1.72346	2.35819	1.89553	1.76154	1.54346	1.26912	1.75022	0.830684	1.97811	0.0237613	2.13722	1.28107
O75608	0.980472	0.0464452	0.380062	2.7078	1.32052	0.78826	4.24922	3.7371	6.56253	2.73791	8.57932	0.485562	1.75306	2.13961
O75629	1.96082	2.42044	1.32712	2.55684	1.39729	1.25113	2.75338	0.385907	2.10926	0.260738	5.56381	0.632009	0.108879	0.779083
O75635	1.74529	0.248025	3.83367	0.571867	0.261177	11.8488	1.16967	2.00448	0.0973471	1.48068	0.55533	2.38888	0.610542	0.149358
O75643	1.66191	12.3739	0.673264	0.577665	0.0820788	1.01053	0.202172	2.64469	0.183557	0.727516	0.397492	2.68232	2.89407	0.633662
O75663	0.635602	1.77915	0.995471	2.23139	5.90869	1.18453	0.70995	3.05149	2.33661	0.134461	1.39952	0.938128	2.07749	1.48345
O75676	0.0483566	2.97786	1.56204	0.56588	0.120606	4.58961	0.378091	1.49893	1.8206	0.562637	0.629663	1.00074	0.802876	0.465551
O75688	1.16597	0.0920538	1.19966	1.63733	20.0655	1.09941	0.839295	1.63605	2.24007	0.241178	2.22548	0.0534653	1.46032	1.69073
O75691	1.65188	0.608613	1.24507	2.12638	0.434886	1.39363	1.20957	1.93859	1.66359	1.06778	1.7489	0.11362	1.10579	2.57204
O75694	2.0705	0.670064	1.6883	1.90542	0.802181	0.471366	1.79626	1.31545	0.47652	0.748446	1.05214	0.0414797	1.93383	0.709612
O75695	0.500361	1.15484	0.160722	1.80496	1.50887	0.500012	1.14035	1.51265	0.208139	2.08407	1.06838	1.8276	0.676876	0.585462
O75717	1.52787	0.815411	0.496644	1.65301	0.785517	2.60733	0.257598	1.55549	0.482376	1.41462	0.116065	1.82184	2.49312	1.38769
O75718	0.580475	0.130939	1.99414	0.194081	12.5128	0.401244	0.154375	2.09444	1.07924	0.385939	0.11129	1.31187	0.0268602	1.09405
O75746	1.95333	4.5936	1.26195	1.96933	2.286	0.570442	2.48391	0.690005	2.30472	5.24476	0.201651	0.744116	2.24852	2.21809
O75781	0.83602	0.139336	0.363194	0.745586	0.934749	0.0836973	0.0418622	1.89319	0.418085	0.858852	1.65983	0.519231	0.910468	0.721642
O75791	1.21975	0.629428	0.0320335	0.382957	2.9919	0.0664385	1.30435	1.02464	0.207421	2.69995	0.0399262	1.69656	0.491452	0.541011
O75794	3.44474	6.73585	1.8977	1.12496	1.56419	1.51831	0.089481	1.19562	2.12245	1.63568	2.36527	1.66043	1.32337	2.31378
O75821	1.16081	3.65492	2.05575	0.308728	6.38255	14.0222	1.05329	0.0605757	1.32436	4.17464	0.637309	0.704833	0.0512722	3.49944
O75822	0.883083	0.0697198	0.0633909	1.86013	3.67084	4.79882	0.460311	0.40553	1.1493	0.410993	0.677597	1.682	1.14416	1.70037
O75843	0.0533836	0.544373	2.44602	0.0937062	22.4348	1.4233	0.059628	1.83861	0.409417	1.30901	1.08956	0.0550777	0.778115	0.0285527
O75844	2.30184	0.126789	1.78683	2.94424	9.01208	3.34731	0.119586	2.15097	2.09006	1.49482	0.718416	1.15099	0.104035	4.12295
O75874	1.83275	10.3442	1.88944	2.09909	1.93186	1.74167	2.87469	0.0447677	5.49187	9.89085	0.209331	1.26992	2.19774	1.2514
O75881	1.611	3.4977	1.62952	3.77046	0.0304394	3.65223	4.14417	2.43799	3.57385	1.59042	10.4827	3.27388	6.2381	3.21164
O75882	0.125933	0.526023	0.451997	0.687727	0.0523485	0.562473	0.656432	0.530118	0.175604	0.830311	0.394355	1.08275	0.0611864	0.493948
O75884	0.0958071	0.213471	0.455937	0.976635	2.16	1.28375	1.60521	0.778445	2.13753	0.964166	0.642892	0.408253	0.930985	0.358703
O75886	1.84745	1.48002	1.11164	2.89318	3.53443	3.48871	0.273118	1.77787	2.23518	7.01764	3.17215	0.280306	6.15128	2.20876
O75915	0.0720522	8.53284	0.387912	0.505903	0.0898529	0.643634	1.03351	0.909915	0.829717	1.24487	0.870282	1.4972	0.340397	1.15613
O75923	1.2289	0.363833	1.25233	1.66921	5.06273	4.33714	1.59325	2.89726	1.68301	1.48091	1.91431	0.769795	0.170594	1.1972
O75925	0.290422	2.22546	0.938139	0.759684	0.340868	1.08732	2.06085	0.490322	2.71569	0.159017	0.229272	0.222061	0.365214	1.31578
O75934	4.71302	0.169134	3.22939	4.17825	1.24672	9.88732	4.14764	0.327926	3.78385	23.5964	3.64174	14.7351	11.7964	5.80548
O75935	0.639897	3.49402	3.18005	1.32484	6.23711	1.20918	3.51876	1.52578	7.89331	0.114543	4.22782	6.70361	0.334818	1.05309
O75937	0.31828	1.70147	0.0685419	0.148984	0.420679	0.142158	0.483086	1.02313	0.894918	2.37008	1.79403	1.41562	0.0618564	0.612847
O75940	0.783521	0.403431	4.32834	1.79392	13.2545	0.989004	0.875172	1.01685	2.37513	0.396366	9.73806	5.62355	3.04548	3.13394
O75947	2.56397	1.49487	1.04296	0.733437	0.568429	1.01592	2.16383	1.43908	0.0794504	0.506433	1.45286	0.117571	1.43953	1.40184
O75955	1.6762	10.754	1.24473	0.541113	7.02137	0.193621	0.774734	0.929004	0.644783	20.0409	2.48227	3.06298	0.56166	0.741958
O75970	2.22094	1.4698	1.89906	4.87313	6.23168	5.34279	2.97323	2.5685	1.93559	0.836035	10.1911	0.0673949	5.26843	4.69916
O76003	1.56102	0.0840293	0.458408	1.53612	0.35394	0.237688	1.98138	1.99578	0.445238	0.705054	2.09497	1.24452	3.20614	2.20116
O76011	1.78731	0.124508	0.679234	2.21459	4.12258	0.352188	4.57699	0.120702	0.293209	1.08657	3.42618	0.578569	1.53246	2.81165
O76013	1.28322	5.34515	3.29486	0.231025	5.00337	0.935501	1.54358	2.15315	10.7362	0.229701	0.537647	4.42028	0.191838	0.527957
O76021	2.71868	1.37932	0.70771	1.15372	0.186282	0.300235	0.100111	1.88643	0.916503	1.04282	0.561325	0.0616474	2.40957	1.72576
O76031	1.41584	2.17359	0.18149	0.473387	0.0420389	2.74783	3.76538	0.232209	0.470068	0.313783	2.66924	0.626047	2.35854	1.51455
O76071	1.98278	0.697261	0.246342	0.8478	0.0475506	8.94112	0.851812	0.350205	2.23314	0.0887307	1.79478	0.865489	0.333471	1.22366
O76076	1.51532	0.430746	0.119388	0.173002	0.621943	0.548188	0.330259	0.0424309	1.49456	0.578941	0.793618	0.302121	0.323228	0.553502
O76094	0.958664	0.509581	0.0645153	1.47243	0.448314	1.70604	1.74005	1.68529	1.29501	1.32456	3.41747	0.729281	2.5909	0.705032
O94760	1.20401	4.32511	0.302499	2.67703	1.19108	1.34441	0.224141	1.10581	0.16789	0.422405	0.744766	1.27152	0.896978	0.515182
O94763	0.608238	0.3486	0.909615	0.988576	0.0421392	0.490508	0.113231	0.0387938	1.64916	0.157266	1.13373	0.0697267	1.54328	0.975965
O94768	3.05607	0.0332035	2.47553	0.29529	0.792303	0.0626137	1.29632	0.740331	0.469152	2.41403	0.36418	0.0578543	1.19877	0.56985
O94776	1.59856	2.25126	4.18683	0.910056	0.161634	0.434181	0.048258	0.0992014	1.14466	0.100538	1.44242	0.498157	4.24026	0.554597
O94804	1.21834	0.0244547	2.09007	0.434969	0.103006	1.19901	0.715025	0.545263	0.604688	0.0961059	0.0831396	4.55931	1.46482	0.46388
O94808	0.467935	2.23777	1.97341	0.684486	0.0486283	1.10178	0.174224	0.313374	0.10875	2.21691	0.261664	6.03481	0.227353	0.500559
O94822	0.37333	1.79304	2.85856	1.14074	1.87761	0.0231591	1.08883	1.02388	1.01224	1.83403	1.16907	0.810684	0.524009	0.621224
O94826	0.833822	3.06369	2.96671	1.06061	0.439857	0.121442	1.36839	0.624306	1.87043	0.759261	0.53519	1.47193	1.16253	0.736832
O94830	1.5184	0.248025	0.728548	0.714834	2.78936	1.32519	1.42309	1.18217	0.121684	0.0812271	0.304496	0.108041	0.915812	1.13885
O94832	1.10168	9.95814	0.411553	2.52581	1.57012	2.13393	1.331	0.6453	4.8908	2.19742	0.965562	0.0463936	2.25031	0.408864
O94842	1.82116	1.63295	0.112054	1.24825	0.129776	0.668159	0.319658	2.56868	0.616729	0.484332	0.24441	0.858951	0.935399	1.94813
O94855	1.46607	6.54921	1.2389	1.71563	2.38368	0.165775	0.601128	0.703075	1.0351	4.18891	0.846789	0.0765869	0.811491	1.01243
O94874	2.2307	2.35353	1.6595	2.42057	4.8555	2.49082	4.16782	1.30376	3.11054	3.68083	0.762037	0.0836905	0.709407	3.25393
O94875	1.42675	0.139744	0.762353	1.70727	2.96984	0.479134	1.22219	1.33009	1.21165	0.72393	0.705443	0.376307	1.21962	1.05573
O94880	0.458563	2.60667	1.05806	2.45313	2.98997	3.83296	0.702449	0.150415	1.15098	9.54285	2.4265	0.0540703	2.17707	1.59774
O94886	1.06721	3.91793	0.325584	0.874211	1.02033	2.34359	0.83443	0.449243	0.372035	0.082781	0.381934	0.550538	0.898764	0.266376
O94888	2.01329	0.329531	1.97395	2.54755	6.9401	1.57182	0.420506	1.95432	1.75747	0.0761789	1.51573	0.0337753	3.02204	2.43381
O94901	0.403918	0.0551934	0.100366	0.290877	0.23122	0.364285	1.17997	0.410212	0.69321	1.08454	0.227668	1.34638	0.830285	0.664736
O94903	1.61156	0.680569	1.50651	1.13153	8.84266	0.359896	1.02004	0.0616716	0.374532	0.125005	1.94652	1.04075	2.81879	0.861956
O94905	0.948283	1.43609	0.363046	0.591842	0.473024	0.80003	0.141228	1.13706	0.323231	0.147113	0.226248	0.0869668	1.06481	0.63118
O94906	0.906269	0.0715504	2.14682	0.494917	1.80826	0.605918	0.674852	1.59534	0.336993	3.93665	1.75372	4.61281	0.998066	0.517041
O94915	1.95596	2.29236	1.50591	3.54603	1.84519	2.29721	1.6414	3.18797	1.97845	0.566001	5.44042	1.67041	3.64376	2.36335
O94919	1.30619	0.515621	0.170478	1.11166	0.846645	9.41398	6.32223	1.8426	2.37331	0.0921075	1.43425	1.96513	2.88468	1.4396
O94925	0.599104	13.6356	2.76178	1.57744	1.56427	5.10086	1.7566	1.7195	2.76728	1.52484	5.90459	0.579484	2.12854	1.48202
O94964	1.22934	0.0436756	0.198554	0.834388	3.18874	0.0274538	1.04358	2.44162	0.599977	2.86071	0.164984	0.761011	0.716749	0.736426
O94966	1.5762	2.37216	0.920053	0.0752858	1.72492	1.32898	0.17965	1.84648	0.269129	0.449127	0.0431702	1.1284	0.125031	0.344099
O94973	0.401117	0.0226203	0.39077	0.357635	0.0476394	0.362578	0.106675	1.27186	2.39711	0.400034	0.560298	0.427461	0.928038	0.388217
O94979	2.57418	1.3132	1.34324	4.24048	0.370401	5.39494	1.81364	0.886586	4.14173	0.368628	3.40154	0.89891	3.09789	3.13492
O94992	1.37118	0.0601418	0.546823	0.950865	0.633308	1.30425	0.340349	1.8657	0.354075	0.827239	2.45359	0.209584	2.12199	0.8692
O95071	1.36643	0.190378	1.51459	1.06602	3.89251	1.13685	0.299268	0.692089	1.12082	0.498783	0.575318	0.0829292	1.00236	1.18942
O95081	1.14073	0.715191	1.22828	1.41343	0.0836793	0.449558	0.337278	1.88738	1.35674	1.58307	0.315189	0.376788	3.45584	0.0717799
O95104	1.38601	1.49549	1.98986	3.82058	2.88072	3.81751	2.82105	2.79346	1.20256	4.37208	4.25757	1.90666	1.04753	3.59129
O95140	0.629316	0.0876791	12.3566	0.51984	0.78479	0.206677	0.988997	0.722486	0.929153	0.775292	1.19234	0.305547	0.35972	0.673191
O95163	1.91511	1.3085	0.981951	1.56521	0.666562	0.780696	0.950721	0.279192	1.05971	0.808306	3.50849	1.07595	0.118156	0.682875
O95167	0.595049	0.440432	0.431982	0.435213	0.185515	0.632163	0.295066	0.550225	0.311157	0.23809	0.295503	0.46045	0.361391	1.1935
O95202	0.318461	0.134693	0.0489863	0.665484	1.02121	0.203198	0.12704	1.72359	0.539228	1.69388	1.05883	0.0469382	1.0831	0.608329
O95218	0.0369295	0.179429	0.119292	0.432157	9.9014	0.0412358	0.79648	0.296778	0.463458	0.171872	0.742463	1.21925	0.0358854	0.395041
O95219	2.24338	4.97919	4.17235	4.53454	3.13672	4.63043	5.9228	4.13644	14.9776	4.58765	22.9911	0.701387	3.10479	6.90848
O95232	1.74228	3.29593	4.06874	2.03886	2.3138	2.72868	3.15922	1.22092	1.23051	25.6424	2.8241	5.74289	2.74841	1.21023
O95236	0.187182	1.23379	1.47802	0.365074	0.859659	2.3515	0.174231	1.361	2.08809	1.59712	0.547604	2.61544	0.30315	0.400464
O95248	0.136337	0.0461308	0.0419431	0.387465	0.623376	2.74023	0.261288	0.491924	1.73816	0.0906458	0.0522775	0.120568	0.037852	1.12507
O95249	1.04609	0.0221222	0.824673	0.939981	1.77044	2.71161	0.438171	1.00795	0.599107	0.260817	0.526467	4.62552	0.635323	1.19895
O95260	2.31726	0.914744	1.1436	2.07145	11.3583	0.107812	1.76149	0.764836	1.92977	1.16918	0.0431929	1.78284	0.0625485	0.68856
O95271	1.45323	0.445616	0.656646	1.38174	1.63427	0.956231	2.5073	1.83224	0.470419	0.634073	4.12701	4.20354	1.75257	1.90155
O95292	0.122987	0.311296	0.321607	0.575687	1.5118	0.92206	0.726113	0.0403414	0.0244994	0.336459	0.094317	0.725083	0.187801	0.244328
O95295	7.15986	1.9026	2.22135	0.142011	2.41804	0.135505	5.55749	2.85304	0.846092	1.42409	1.79149	1.98583	0.117923	0.389443
O95297	1.64067	0.614825	1.59835	0.457131	0.292286	0.116317	0.639949	0.597959	0.18157	0.727218	0.545244	1.77334	1.49306	1.08646
O95299	0.486505	1.79758	0.398123	0.705956	9.05192	0.0869178	1.63024	1.31814	0.352765	2.76236	0.470099	3.41322	0.77531	1.37392
O95302	1.49583	0.0421772	0.115045	2.2089	1.82096	4.29494	1.63102	1.88083	0.893921	0.331509	0.0477971	1.05044	1.00363	1.18104
O95319	1.00616	2.06535	0.45141	2.41373	5.37444	1.66651	3.40902	5.69859	2.36174	1.59993	2.5431	0.58825	1.92283	1.30951
O95336	1.4909	0.84442	0.0697969	1.3654	0.341484	0.217141	3.33058	0.716908	0.180778	4.97779	0.676504	1.33757	0.125978	1.24814
O95340	0.541053	1.12131	1.45645	0.580391	2.02417	0.100691	0.151085	3.31283	0.0628715	0.209842	0.0605102	2.13986	0.701009	1.20578
O95347	0.882055	1.92068	1.16422	1.23198	6.17402	4.86102	2.63788	1.50263	1.22996	2.71469	8.13361	0.980737	3.29022	2.49584
O95352	1.56312	1.43154	0.852766	0.951182	2.6588	0.349078	0.512148	1.98595	0.029062	2.23096	0.671292	0.0860118	0.668326	0.579659
O95363	0.266361	0.0450628	0.0819443	0.133586	0.427071	0.358813	0.850051	0.0436851	0.5306	1.41676	0.255336	1.88444	0.628588	0.284931
O95373	0.994962	0.509756	1.29109	1.79127	0.0318146	1.85164	2.27968	1.46444	0.924932	0.77177	3.69773	0.210572	2.30552	1.33723
O95376	2.77851	0.299134	0.865388	1.07487	1.94724	2.35893	1.46199	1.63448	0.57636	0.106871	1.97231	2.08486	0.647096	0.761478
O95379	1.68814	0.0256306	0.932157	0.557191	0.728722	0.749163	0.410965	0.24847	3.25935	1.00727	0.377595	3.03683	1.21979	1.50486
O95382	0.0640771	0.359099	1.20742	0.262446	19.1778	4.47182	0.0357862	1.25058	0.223377	7.15726	0.0429974	0.0661105	0.435858	0.205633
O95391	0.887848	0.0457148	1.57947	1.8521	0.770222	3.53449	3.06134	0.709074	0.107655	0.538971	7.87453	3.10652	0.937768	1.69303
O95396	0.432144	0.477837	0.542865	0.126426	0.0449089	0.178461	0.0402244	0.0826872	0.799115	0.167602	0.257094	0.0743097	1.57472	0.42375
O95400	2.18155	0.176149	0.320318	0.0580206	3.31756	5.42552	9.19314	1.25227	0.553093	1.55406	3.18408	0.409234	0.144537	0.742525
O95425	0.910481	0.295648	0.490182	0.549918	14.1927	0.131181	0.508491	1.14643	1.67914	1.25929	1.55696	0.151512	1.48408	0.801159
O95428	0.502138	0.0566344	0.772399	0.475687	0.23855	1.09469	0.16025	1.26277	1.16699	0.723353	0.991714	0.937466	0.718747	0.690617
O95433	0.812912	0.148107	4.71319	0.658585	7.01824	0.0698236	0.139692	3.51769	0.261587	0.145514	3.44076	0.9092	0.243055	2.3412
O95453	2.22086	0.0234828	3.65103	1.69393	4.4263	2.43555	1.08528	0.61465	1.74196	0.276858	4.52399	0.163667	2.1388	1.44239
O95466	1.13228	0.0583003	0.583087	0.403266	13.629	0.384791	1.29222	2.31723	2.60857	0.171838	0.495514	1.57454	0.334863	1.34287
O95470	1.05406	0.0870895	0.448708	0.372916	0.641952	0.355831	0.629751	1.60411	0.546907	1.1776	0.493469	0.123789	0.357301	1.36355
O95477	1.79779	0.154839	2.04136	1.05191	0.183431	0.364987	0.821487	1.82003	0.524165	2.05373	3.59716	1.65249	2.46163	2.65741
O95479	0.256728	2.03768	0.276432	0.277319	0.34478	1.12461	1.30144	0.34008	0.137687	1.33269	0.132516	0.0814999	0.0383799	0.866129
O95486	2.22195	3.72448	2.25655	1.35918	0.818671	4.28545	1.88959	0.579752	4.99959	3.70164	7.42105	3.85531	3.6558	3.02509
O95487	1.51677	0.835463	1.78511	0.949396	0.923752	0.630192	1.41839	0.283472	0.491865	0.829608	3.2664	0.294264	0.445594	0.754659
O95544	0.231356	4.85059	0.142351	0.657508	0.0412162	2.76787	0.184585	1.47982	0.138261	0.654915	0.461313	1.09119	0.768389	0.0353551
O95573	0.840028	1.52215	1.28823	1.8171	5.71396	2.61499	4.57771	0.438361	0.319461	0.355414	6.49088	0.210106	4.00719	1.47043
O95602	0.694486	0.280759	0.117301	0.685221	0.0339632	0.395338	0.288995	0.0469003	0.854478	0.126753	0.164477	0.140495	0.926267	0.393303
O95630	0.454611	1.02808	1.75191	1.37199	0.0895143	0.774793	0.775044	0.499952	1.60148	0.222715	0.706446	0.0493724	0.883516	0.716661
O95644	0.0203014	0.0240421	0.437193	0.0950289	0.101268	0.226688	0.322735	1.95779	2.63272	0.928898	0.108982	1.38242	0.0197275	0.238885
O95671	1.20769	4.22845	0.428892	0.553016	0.0654804	2.99019	0.1173	2.89353	0.366093	3.46242	0.0704687	9.63451	0.612283	0.898702
O95674	1.4041	0.387991	1.83104	0.529448	1.30351	1.35879	0.400799	2.11349	1.04422	1.08913	0.963128	0.450695	1.53117	1.25166
O95707	0.769192	1.16626	1.05829	1.10016	0.0532902	0.989649	1.52741	1.03025	2.20475	0.803255	6.76729	0.617246	3.03131	0.274273
O95716	2.85546	4.12554	1.53732	2.16217	0.209466	0.281333	0.0938081	0.0482091	0.968905	1.28414	1.22554	0.259948	2.65232	3.05454
O95718	0.620888	0.0367646	1.40394	1.74379	1.31628	1.24792	0.728191	2.99381	3.50642	1.48259	1.95817	0.85864	0.784335	1.69365
O95721	2.05587	0.0442668	0.48298	0.612391	5.36062	0.0417382	2.37985	2.78937	2.91887	0.713872	0.200661	0.925574	0.762774	1.03962
O95747	1.48585	0.0359107	0.555064	0.9581	0.529409	0.135438	2.0661	1.53176	1.01481	0.352818	1.74991	0.0625714	0.883983	0.973125
O95749	0.0966623	0.114473	0.0520407	0.735258	0.120543	0.647605	0.0539846	0.110973	0.756455	0.681817	0.295602	0.357101	0.140894	1.34422
O95757	1.40013	0.571765	0.81445	3.7101	1.445	1.18603	2.89413	1.82914	4.57799	5.28047	2.48381	0.0332084	1.56385	2.35852
O95758	1.18424	0.0793837	1.53978	3.60838	9.36242	2.12072	2.62057	2.33435	2.05638	2.89851	1.94916	1.29438	2.47522	1.74484
O95760	0.282959	0.582974	1.21871	0.993377	1.59865	1.76935	0.310268	0.129941	0.0789131	0.263383	0.227848	0.837888	0.219968	0.363224
O95772	0.169359	0.831981	0.729432	0.346829	1.91359	0.330939	0.803971	1.11799	0.708476	1.16738	0.198508	1.09014	0.0411428	0.407625
O95777	0.904035	0.0251908	0.400821	0.348492	0.0397899	1.11634	0.0712788	0.219786	1.05298	0.123748	0.19393	0.374613	0.558091	0.48922
O95782	1.11559	9.89613	1.31454	0.812852	0.0787472	0.0235034	3.59718	0.338312	1.20339	0.0489815	0.282487	2.17176	1.69766	1.12582
O95786	2.69792	4.13475	4.44293	6.63934	0.841113	13.069	8.37577	1.04763	4.75788	8.5863	5.53762	1.39177	6.78543	4.32902
O95793	1.7537	0.0532521	1.69463	0.473589	7.45808	0.200841	0.100453	2.32308	1.31675	0.523195	0.965562	0.371149	1.26716	2.50129
O95801	0.105558	0.125008	2.67101	0.247053	0.804308	1.00187	0.766386	0.598789	0.389654	2.21074	1.24154	1.35866	1.23089	0.395211
O95810	0.361677	9.17541	3.05059	0.987566	3.20826	0.269235	0.0673305	3.6678	2.10138	1.61075	3.55952	0.850647	0.702903	2.19239
O95816	0.442865	0.131117	1.7286	2.20257	1.1666	1.94712	0.309168	5.43386	0.84912	3.22051	3.23177	0.569761	0.53793	1.48044
O95819	0.523299	0.0182271	0.729188	0.50431	0.0767743	0.0343718	0.034383	0.830481	0.686777	4.22626	0.268525	0.158796	0.329032	0.378676
O95822	3.17932	1.05295	0.625645	0.577321	0.150388	0.23259	0.66126	1.30897	0.840801	0.229605	1.3389	0.407199	1.40622	2.52141
O95825	2.05641	2.60339	0.128362	0.976534	0.148664	1.06491	2.23038	0.239508	1.62077	1.66447	0.999932	0.307488	5.93689	1.24335
O95831	1.05801	2.4044	1.13921	2.02007	0.723776	1.1192	4.04288	1.89344	0.077648	0.994024	0.149464	1.3529	0.0541103	0.595669
O95834	1.03272	0.319045	1.13616	0.866976	0.309234	0.325889	0.827525	0.360839	0.842154	0.0522429	0.451945	0.32428	0.632655	1.24881
O95861	3.78477	1.15005	2.41969	0.899645	1.03246	3.69785	0.396326	0.0678922	0.41231	10.0458	1.74603	0.854191	3.04565	1.20194
O95926	4.73285	0.231131	1.89134	0.970665	6.52195	0.163446	0.926495	0.056016	2.31326	1.9302	4.05988	1.81227	1.80169	3.34042
O95967	0.0341103	0.282768	0.828845	0.758417	1.3418	0.457055	0.266702	4.50344	1.85501	1.27595	0.0457779	2.74504	0.0331459	0.0729769
O95980	2.04952	2.42716	1.31698	4.87417	0.656905	2.43616	2.10464	1.66984	7.60571	1.30771	4.96877	8.52647	4.24013	4.10193
O95999	1.82145	3.65131	0.820989	0.247849	0.851883	0.662183	0.378513	2.48016	0.295334	2.96001	0.852726	0.24257	0.411617	0.317188
O96005	0.541983	2.9525	0.85592	0.338262	0.0450587	0.0806911	0.592752	0.705186	4.78644	0.0840808	1.29699	0.727993	0.0702213	1.08224
O96008	0.356968	0.213408	0.219638	0.358056	1.43155	0.85413	0.797447	0.340118	1.5644	1.30535	1.16997	0.436808	0.247768	0.70916
O96019	0.953592	0.416057	6.10666	2.70169	0.0625884	1.68125	2.57875	6.85673	0.629863	5.25563	7.13978	0.517818	4.58439	1.50327
O96033	0.490099	0.0725504	0.758591	2.32995	0.0763974	3.11248	0.171071	0.45716	1.92208	2.92247	1.02772	0.126413	3.12534	1.34344
P00167	0.57585	2.07007	0.320715	0.046474	0.619066	0.139939	0.884404	1.70975	0.304578	1.23091	0.026649	0.462604	0.0192955	0.233654
P00325	0.546981	1.03929	0.75461	0.580082	0.525551	0.782543	0.725519	0.274733	0.309857	0.361677	2.0646	0.0352712	0.365418	0.347413
P00338	0.548804	0.072214	0.755074	0.321112	11.4825	0.476623	0.953555	3.08027	11.3089	2.19943	0.491017	9.49992	0.0888814	1.59813
P00352	1.23161	0.153531	1.32614	2.19982	3.54073	0.940946	3.47539	1.33953	2.4405	0.937899	0.347976	0.626623	2.51956	2.21891
P00367	3.16563	21.34	1.15368	3.24855	1.82202	0.761336	2.55674	0.447298	4.14258	2.15329	2.35298	1.20594	3.26543	2.44858
P00374	0.834701	1.29106	0.359507	2.29545	0.416367	0.885435	0.512786	1.13832	0.872946	1.25817	1.23224	1.07407	0.892213	0.491093
P00387	0.28581	26.2128	3.69296	1.15203	0.158409	0.141839	0.0354713	4.48437	0.929928	1.26035	2.13096	4.5215	0.987483	0.101912
P00390	1.89102	7.2631	1.43082	1.49521	0.12747	1.0843	1.313	2.05364	2.56562	0.951453	2.8808	0.0900429	1.29126	1.42147
P00403	440.586	194.109	300.812	35.2752	1009.59	487.756	176.767	414.972	457.114	946.345	124.976	184.937	547.389	47.2167
P00450	1.01522	8.35432	2.46658	2.61977	8.69993	2.84855	1.27936	3.16784	5.4811	1.39324	2.166	3.22289	1.74538	1.83785
P00488	0.970189	0.181231	0.914073	0.709586	1.56276	0.090277	1.17398	0.603323	0.338214	0.188139	0.325512	1.83513	3.26038	1.2108
P00491	0.400784	4.0025	1.96593	0.208447	19.4922	2.8651	1.5917	1.99385	0.372575	1.51271	3.70535	5.14581	0.778906	0.142909
P00492	2.28404	4.46307	1.10671	3.34104	1.42416	2.42286	1.78585	2.07674	0.159246	23.6519	2.29898	8.23885	2.34951	0.610819
P00505	2.55208	1.56928	2.3252	0.689194	2.67408	3.83611	0.383735	1.5213	0.410617	0.114207	0.131732	1.29747	0.5246	0.210001
P00533	0.102887	1.03206	0.237393	0.292401	0.146634	0.0984722	0.147756	0.219364	0.286935	0.0684059	0.335335	1.54678	0.0285651	0.0314456
P00558	0.54175	25.3822	2.62499	1.78304	0.422244	1.58792	4.19802	1.32166	1.69972	6.69732	1.40867	0.419207	0.0329021	1.34014
P00734	0.435896	1.65656	4.45885	0.42508	12.2307	0.585038	0.0811473	1.33448	0.810432	0.169058	1.36499	2.09874	0.141191	0.310857
P00738	0.170299	0.0403356	0.440089	0.119573	0.808004	0.152126	1.11625	0.97756	0.237469	0.0792584	0.731362	0.748402	0.291306	0.473648
P00747	0.230838	1.44962	1.05636	0.87793	1.14542	0.837708	1.03136	0.769467	0.160943	0.950473	0.813218	0.0595409	0.28039	0.864261
P00748	0.265935	0.860615	1.64649	0.155602	15.5039	0.0742364	1.48521	3.05307	0.963721	0.61884	0.548222	0.682951	0.0646041	0.643111
P00751	0.535295	1.19813	0.125696	0.136608	0.45371	0.955894	0.434638	2.54637	0.21704	0.5433	0.337091	2.51972	0.113436	0.24975
P00846	77.3138	205.529	194.439	41.7574	310.144	334.451	171.205	471.422	613.301	738.52	83.8056	247.669	57.7908	19.0855
P00915	0.588302	0.0535924	2.82619	1.27098	0.0564342	1.71806	0.101095	0.93517	0.790895	0.105308	0.579198	0.394572	0.495028	0.0484091
P00918	1.46761	10.0503	1.48149	2.14679	0.571934	0.307266	1.45106	0.842445	2.90384	17.5028	2.21581	0.189273	1.06959	0.883086
P00966	0.243994	33.3017	2.62721	0.285527	0.0760683	0.136223	0.953871	0.0700293	7.91037	0.709728	0.0818632	10.573	0.533465	1.04402
P00973	1.04323	0.0441235	1.3239	0.915612	0.0464631	0.582443	2.58023	0.470519	1.92229	0.917947	0.0500027	0.153763	0.108615	1.79352
P01009	0.758434	0.402338	2.3858	0.0439475	0.0468328	1.21609	0.964796	0.991639	0.994978	0.843455	0.0504005	0.154986	0.291944	0.763287
P01023	1.31121	1.48379	1.81971	2.59144	0.254356	0.162679	3.97064	6.69036	0.325045	2.23756	0.0782093	1.98413	1.72716	1.99484
P01024	1.81963	1.34025	0.334514	0.441456	0.0276729	0.71857	1.68547	0.917134	0.340375	1.54915	1.99533	0.366317	1.74662	1.73285
P01031	2.11375	5.24008	1.57802	1.45115	4.9556	3.61902	2.32952	1.71486	1.13969	0.459085	0.794294	3.82762	1.23239	1.77874
P01034	2.34254	5.60866	0.109667	1.72821	2.1941	1.47844	0.227527	2.16318	1.34921	0.237008	0.34172	3.36262	0.296911	1.52531
P01040	2.9649	1.07032	1.1609	0.788545	1.17644	2.88742	2.80353	0.154721	3.75848	2.17031	3.43646	0.859905	7.85748	2.16246
P01042	2.95957	0.0473635	0.904342	0.280813	1.44165	0.0893159	0.0446725	2.47943	0.390382	1.69453	1.23451	0.564048	2.56499	1.06956
P01111	3.48952	0.930892	2.29107	1.79276	0.424548	3.46878	1.61612	6.10693	6.40871	0.297082	5.82535	1.52584	0.41352	2.23058
P01266	1.98448	0.0391689	1.38892	0.909561	1.23737	0.517041	0.701926	0.512613	0.714861	0.0384829	0.954341	1.76951	0.739209	1.66289
P01591	3.90265	3.82944	6.84356	12.5265	22.3873	9.46251	2.3664	1.0241	0.621937	11.0395	11.9716	6.11667	17.6613	15.6254
P01730	0.727163	1.02339	0.391488	0.850943	3.95765	0.0902175	0.0451234	4.26686	1.2393	0.188015	2.006	1.01918	0.235535	0.821074
P01833	0.505288	0.149598	1.57159	1.52753	0.682632	0.094035	1.22285	0.0483414	1.58532	0.0979853	0.562165	3.3886	0.0409169	1.12608
P01859	1.23605	0.918037	0.217271	1.73163	4.7689	2.47844	0.0751287	2.39379	0.750323	0.156519	1.60427	0.138791	0.0653594	1.79876
P01861	0.134375	0.238701	0.651098	1.10074	3.09415	1.50044	3.00186	0.0771345	0.843189	0.156347	0.461681	0.138639	0.195864	0.718716
P01889	2.13555	4.43031	0.19491	0.494268	6.39587	5.32261	0.20219	10.4601	0.75724	3.93149	0.647822	22.2868	0.0586328	0.451818
P01906	4.29299	1.57007	0.407867	3.39842	0.157458	0.422964	1.36114	1.30462	0.176066	1.41491	0.169454	2.3194	3.31275	2.43121
P02452	1.00151	54.7032	5.1498	2.82234	47.6379	12.1871	7.80777	15.3695	16.1313	35.1484	5.65061	33.6136	0.258194	2.55808
P02461	0.735502	1.54849	2.34653	2.35896	5.06164	11.224	3.37742	5.16018	9.23041	4.69088	4.71606	11.2421	2.83236	0.75764
P02462	0.979354	2.20066	0.85173	0.499566	0.0469733	0.686978	0.729274	0.288294	0.157573	5.14234	0.994184	0.0259085	0.817456	0.443229
P02511	1.92988	0.149052	1.039	3.38758	0.0523187	5.62153	1.59328	0.19266	1.69654	3.48913	0.39413	0.927743	3.17988	1.43612
P02533	2.61241	0.483401	2.02179	0.955346	1.93433	6.74567	1.27662	3.4678	0.113838	8.73881	1.68316	3.67511	0.713968	1.57193
P02545	0.658888	13.265	1.07838	0.277577	0.262934	0.647435	1.82518	0.453862	4.33659	7.78894	0.778152	0.163152	0.153662	0.366509
P02549	1.12918	0.409801	0.627537	0.937766	0.181697	0.996485	1.3223	0.919997	0.6603	0.254289	0.83104	0.0375812	1.98215	1.4417
P02649	0.396525	0.101214	0.0920256	0.700099	3.8369	0.095432	0.574436	0.0981191	0.238351	0.298735	0.352549	0.375536	0.332198	1.00567
P02671	0.14096	2.99665	0.455337	0.604833	32.8717	0.0524657	0.157448	0.785669	0.131038	1.46299	1.34176	1.22326	0.730531	0.100525
P02675	1.29164	1.31898	2.04958	0.636427	0.0847763	0.986812	3.26513	1.24874	1.8011	10.9155	8.84975	0.932184	0.792712	0.727209
P02686	0.923907	0.256076	0.666741	0.0690114	1.11539	0.744783	1.30644	0.902717	0.452282	0.0686159	0.158289	0.275115	0.592157	0.462618
P02730	1.2213	0.0850786	0.928265	1.09292	3.119	0.802188	2.40734	3.21662	1.25222	1.79431	0.867734	3.72508	0.244336	0.1537
P02747	0.691041	1.32132	0.148816	1.61735	0.517059	2.31487	0.771874	0.47601	0.578163	0.740685	0.849008	1.06213	1.34927	1.3306
P02748	0.48961	1.22273	1.12028	1.21753	2.59492	0.136676	0.615241	0.0702621	0.0853405	0.996923	2.62833	1.06852	0.927287	0.327341
P02749	5.11371	1.14572	1.48816	6.46938	14.4777	2.00622	4.16812	0.47601	0.578163	3.43409	3.33869	0.820794	1.74591	3.99179
P02750	3.13408	29.9346	7.62961	2.63109	1.01957	1.52154	1.18367	0.312877	3.89522	2.18148	2.839	2.5306	1.39033	3.57124
P02751	0.641589	2.96325	4.43285	1.18877	31.5371	8.83567	2.35296	7.1448	5.44244	12.1182	2.48269	5.05289	1.04947	1.46415
P02765	1.07997	0.810082	0.98396	0.388864	1.71861	0.092762	0.185584	0.565234	0.463365	2.70054	5.12857	1.19995	2.66396	0.533199
P02766	1.09486	0.0926143	2.61042	0.915168	0.0975252	0.43662	1.31028	1.07739	0.10905	0.603994	0.608789	1.38667	0.880105	0.25097
P02768	2.57548	0.0635424	2.42652	3.39063	0.742049	3.59476	0.958915	1.78639	3.00902	0.249718	3.38443	0.302348	2.8155	3.61599
P02774	1.49384	0.914345	0.473086	1.23397	7.78032	1.37367	0.0981515	2.42118	6.00406	0.817932	15.5668	1.09876	2.2201	2.06798
P02786	2.55095	0.0559441	0.45779	1.21618	0.55965	1.16047	1.63573	1.78971	1.1857	2.85814	1.29967	0.326461	3.21329	1.11173
P02787	0.551474	0.0167458	0.26645	1.05076	1.93972	0.599993	0.995047	0.397729	1.18306	0.246788	2.83708	0.889935	1.0649	1.36892
P02788	2.30751	0.453584	0.248462	0.324037	9.20829	0.0515319	0.206194	0.582811	0.965296	0.429573	0.123872	0.761837	0.725563	0.493678
P02790	0.963309	0.716539	0.382143	1.42394	1.56344	0.452901	0.113262	0.291033	0.070698	0.422742	0.136086	0.274378	0.0492671	2.0067
P02792	0.422717	75.0909	16.6134	9.15147	0.263576	58.5293	13.2206	70.126	72.7967	63.4472	3.40386	146.104	17.6037	8.36549
P02794	0.275589	1.19668	6.82505	1.935	5.96604	38.0554	4.10434	14.9758	13.0658	22.0181	6.10198	47.7682	0.0892658	0.0982675
P03905	19.104	234.31	79.8359	16.1026	202.918	177.516	72.6709	239.876	475.22	388.599	65.262	225.497	21.9392	13.8621
P04003	2.08689	0.617853	4.89539	0.610532	0.0929451	1.49801	2.74725	2.10544	0.103929	1.39059	1.10028	2.47512	1.15879	3.18912
P04040	1.13162	0.12183	1.38463	0.782508	0.0641448	1.09127	0.804354	1.18105	0.14345	0.478784	0.0690314	0.318417	0.899692	0.550232
P04049	1.99413	11.78	1.26305	1.31779	0.0585126	1.20502	0.0524092	1.56215	1.53754	3.9307	0.472276	0.193639	1.64139	1.63124
P04062	2.6746	40.4593	0.108675	0.472435	7.42592	0.0563489	0.225469	7.12606	1.89995	0.117432	0.441262	7.28312	0.147112	1.40354
P04066	1.349	2.5448	6.39117	0.315726	0.112152	1.80678	3.14552	0.722736	1.63027	0.418556	2.77879	1.51799	0.174781	1.34685
P04075	0.956929	0.666867	1.84757	0.695061	2.88048	0.442145	0.789469	0.151531	0.644176	0.375311	0.619983	0.81218	3.20647	0.282385
P04080	0.0966877	6.52668	0.0520544	0.678877	2.16037	14.0891	1.54836	1.16552	0.0674118	1.66838	1.09638	6.88317	0.281862	0.258572
P04083	1.77768	0.489589	2.84893	2.80597	0.10311	0.830921	5.12568	5.26829	6.8024	0.865827	1.77544	10.4074	3.69588	2.65342
P04114	0.47178	0.352869	1.14966	0.711903	0.030965	0.110904	0.22188	1.7104	0.276994	0.548924	0.283253	0.358659	0.446377	0.358582
P04150	1.02486	0.0237981	0.47603	1.88128	2.02986	0.381457	1.81812	1.61493	1.14888	1.85183	1.51027	0.248797	1.13258	1.61223
P04156	1.68153	11.5182	4.49026	5.11618	18.3357	4.73157	3.50544	2.54823	7.22186	8.60853	1.08321	6.79278	1.30719	4.53287
P04181	2.4995	3.8647	3.21791	0.890208	0.271044	1.0532	0.42485	0.311907	0.0757687	0.126444	1.67723	0.673107	2.69283	0.465002
P04196	0.294962	14.4091	0.277902	0.302025	0.757751	0.0411698	0.0411831	1.9048	1.00949	2.14496	1.34029	0.655293	0.107484	0.552172
P04216	1.68085	0.979483	2.52806	0.405883	0.0665433	3.48559	2.29468	1.22521	0.334832	1.05546	0.81584	4.95484	0.544444	0.228322
P04233	0.385133	2.12828	0.124408	0.180277	7.18286	1.20412	3.24554	2.25497	0.268519	0.179243	0.206748	2.94042	0.605778	1.23595
P04259	0.399855	1.52231	7.06095	1.21659	0.199456	2.22192	0.625279	3.21338	5.01811	2.96509	2.59854	1.85903	2.52728	1.62538
P04275	0.726381	1.35354	0.572293	0.932958	1.43608	2.17608	1.58312	3.55943	0.691726	2.02013	1.30772	0.365577	1.18789	0.966542
P04350	0.457375	0.0677062	0.513199	0.468327	2.06759	0.771883	0.666028	0.590726	0.239165	0.665205	0.844005	1.15785	0.0555555	0.489262
P04406	2.07451	222.927	2.3992	5.84432	98.0194	1.2869	10.1269	17.5536	20.2492	63.1145	3.60902	26.4768	2.85706	1.64381
P04439	0.0679311	6.75763	3.7304	1.98737	1.04152	0.0758526	0.910527	6.00511	2.17867	11.6978	0.0911673	1.82226	0.0660106	1.16268
P04632	0.950159	1.89883	0.895202	0.138987	0.148112	0.762679	0.265326	8.38576	3.1467	4.28392	1.27517	2.48374	0.86559	1.39755
P04792	1.10089	4.63551	1.44881	2.95699	5.57703	6.96584	4.00049	15.4474	4.26419	24.7642	1.80578	17.1636	8.56409	3.14038
P04839	0.673256	0.348822	1.40455	1.23103	0.629689	0.375882	3.14904	0.144925	0.586753	1.46531	0.451773	1.74084	1.92178	0.405109
P04843	4.41081	28.592	1.24983	1.24966	0.0579002	5.70282	0.103721	3.35812	3.62558	1.86243	0.373866	0.862255	1.17304	1.83766
P04844	5.65917	39.8885	4.55179	3.19156	6.29204	1.06587	5.25492	5.24457	2.09166	2.37995	1.76258	2.95455	7.02304	4.23031
P04899	0.497214	0.618271	0.133844	0.232741	14.9743	0.277597	2.36034	5.99368	1.76798	9.14057	0.500466	0.872088	0.483156	0.372315
P04920	0.316145	0.143999	1.63574	0.284584	0.0606537	0.488784	0.0543269	1.47972	0.373018	1.86749	1.04777	1.35489	0.259944	0.442243
P05023	2.20092	0.089878	3.21428	0.82892	0.0630959	1.94911	1.24331	0.406607	0.105828	1.17739	1.3241	0.0522016	0.491655	1.46133
P05026	0.706816	3.35898	0.96863	0.375969	0.721176	0.430493	0.933038	1.25407	0.3584	2.09336	0.086235	1.63009	0.499515	0.137472
P05067	2.12774	0.138071	1.44368	2.69459	10.4682	3.61261	0.781358	7.36173	1.62574	13.0227	2.65996	1.38332	4.56002	1.55896
P05090	2.64031	3.03224	0.490166	1.70469	0.227076	0.101662	1.57458	0.522622	0.253911	2.34249	2.19938	2.05986	0.619298	3.40875
P05091	1.4011	0.08969	0.20387	0.864115	0.0708344	1.22622	0.380674	0.239107	0.264018	4.62626	0.484661	2.11913	0.643948	1.72158
P05106	0.232294	0.273652	0.96923	0.339796	0.0362105	0.0972684	1.32244	0.0333357	0.844481	0.653911	0.779379	0.0599166	0.599774	0.155306
P05107	0.241205	0.190433	0.779157	0.313627	0.0668436	0.0598517	0.508904	1.47689	0.336343	0.062366	1.51386	1.27195	0.338558	0.630721
P05114	0.073024	2.04875	1.61189	0.427272	0.364259	0.0407697	0.497841	0.524553	0.0509132	2.24948	0.49001	0.226024	0.390277	0.429633
P05155	2.93567	1.63396	0.574727	0.812002	1.12844	0.2384	0.417336	2.08346	0.446572	0.891669	1.66917	1.22326	6.74269	0.570972
P05156	0.679729	0.0447208	0.0813223	0.928008	0.0470922	0.758993	1.13886	0.654563	0.0526573	0.91273	1.36835	0.661397	2.2384	0.686724
P05165	1.51559	0.0299141	1.00635	2.68992	4.81955	1.88976	0.733577	1.59497	1.62025	0.0587804	1.2543	3.75284	1.89001	2.13465
P05166	2.47979	0.0290763	2.5115	0.373512	3.33737	1.28852	1.31637	0.253686	0.239655	0.0571342	0.461308	1.31724	1.507	0.57781
P05186	0.185329	0.0731591	2.32812	0.144584	0.374841	0.13796	0.476526	1.2766	0.34457	0.129079	0.331629	0.637368	0.300149	0.528666
P05198	1.47355	3.25216	2.01937	3.3312	0.0417636	3.21597	1.90777	0.038448	2.56844	6.15662	3.82033	0.309712	5.40213	2.97345
P05386	1.07558	39.6206	0.365725	0.132491	1.27071	0.252842	2.33955	5.00425	1.97343	18.3107	2.88696	0.233623	0.385062	0.181668
P05387	3.14882	0.672276	7.87081	0.394802	0.140241	0.125572	0.502449	6.58447	4.5476	27.7395	3.01727	19.0284	7.95781	5.54898
P05388	1.15405	9.18414	1.34203	1.02637	14.2764	12.4738	2.32027	5.93557	6.69439	10.8494	1.85855	35.5296	0.403711	0.543182
P05413	5.00397	2.20468	11.3432	1.07869	0.164216	4.99933	0.147087	3.32594	0.550868	4.59648	1.16335	2.9679	0.12796	1.9721
P05423	0.428661	0.429546	0.880108	0.964672	0.822405	0.036819	0.036831	1.15124	1.42537	0.153463	1.02938	11.9071	0.288375	0.740729
P05455	0.983483	0.0431369	1.01975	0.59676	5.36006	2.35903	0.366174	1.33818	0.914261	4.66196	0.244423	0.381936	0.38935	1.94824
P05538	3.63462	4.41193	1.27192	0.850663	5.0936	2.33361	2.12091	0.625909	1.13338	0.211447	1.5853	1.53739	2.40397	1.65241
P05546	0.317539	0.562759	1.62408	0.092898	1.67777	2.30469	0.625822	1.27593	0.885569	1.10131	0.745162	0.163808	0.725334	0.594436
P05556	2.14347	5.14937	2.50582	2.54417	7.78995	7.11188	4.92521	6.39811	7.51496	8.55074	2.91775	21.6726	1.69605	0.818896
P05771	1.28294	0.868188	0.538211	0.974887	0.47789	1.2651	0.297768	0.516464	0.464665	5.58317	0.760263	0.378186	2.29905	0.855512
P05787	1.3912	4.6189	0.403303	0.46962	0.286305	0.358484	1.19533	0.276433	3.39487	1.05837	0.143621	0.973087	0.0259975	0.572382
P05997	0.653973	19.2129	2.51875	0.853598	3.16806	0.196601	2.47236	2.65666	3.75288	1.05357	0.843911	7.94101	1.24653	1.2646
P06132	1.1423	1.40689	1.03318	0.976444	0.314922	3.11224	0.0510368	1.36388	0.573427	0.106327	0.0613212	0.780566	0.657444	0.0488777
P06239	0.606477	2.88848	0.059366	0.645195	9.14447	0.307818	0.369501	0.506376	1.61449	1.53959	0.147986	3.86607	0.661087	0.943651
P06241	1.5898	2.52695	0.909403	0.901139	0.371031	0.360584	1.94224	0.969619	0.519574	1.10274	0.466723	0.922639	0.55518	0.717455
P06340	0.415561	0.257539	0.497174	0.378233	18.9441	0.637781	2.2177	1.1132	0.0643853	0.322342	0.556783	0.917658	0.461561	0.790281
P06396	0.902255	0.316593	0.84557	0.508367	3.47966	1.45523	0.690526	1.55375	0.535868	1.36084	2.19751	1.62043	0.292249	0.589819
P06400	2.96741	1.3854	2.51927	2.90491	1.99259	3.37716	2.86833	2.58781	5.21207	8.03401	2.48901	4.71012	7.56922	6.31806
P06454	0.272489	25.8157	3.57952	2.86985	11.1457	1.09535	2.37403	6.63201	6.30742	41.3427	1.38964	6.63481	0.264785	0.874459
P06576	2.13871	32.8287	1.59429	1.34764	15.1819	13.4101	14.7008	6.79942	6.65275	3.44551	2.87026	1.01842	2.55784	0.439965
P06681	2.56937	1.18024	0.826379	0.312388	1.0403	0.447114	2.12448	0.842789	0.232648	1.37204	0.447822	0.530995	0.9079	1.03515
P06703	0.189592	6.73576	3.3869	2.49263	12.624	19.2647	2.96476	47.6677	0.264371	25.5888	6.36105	43.425	2.07307	0.405619
P06730	0.994604	0.108488	1.16958	1.68461	4.24322	1.43207	1.14018	1.24703	0.27373	0.152268	1.5807	1.56626	0.839316	1.56792
P06733	1.69411	8.27584	0.456035	0.45432	30.0172	7.48783	1.06441	7.69866	4.38012	4.5993	0.0947328	16.4591	0.0342961	0.415301
P06737	2.18677	0.0479573	0.218019	1.37428	1.5605	0.406961	1.71884	3.16139	1.91992	0.18847	1.30434	0.334246	0.236105	1.12629
P06744	0.499879	0.0612399	3.89765	0.665656	0.515897	0.519676	2.34893	0.613465	0.841259	1.16324	0.555198	0.177842	0.770494	0.590047
P06748	3.17402	11.1627	3.21051	3.7706	35.0838	13.0489	3.43787	10.9318	8.85187	15.1079	0.903575	16.427	3.50487	6.27618
P06753	1.62764	0.0287693	0.640864	0.596996	1.16635	2.90248	1.03112	1.04587	0.626686	1.38501	0.146712	0.175449	0.118032	1.15641
P06756	1.0526	0.344791	1.56746	2.9091	0.279287	1.07532	2.67666	0.951325	3.80997	4.22138	3.36631	0.184852	1.58867	1.72492
P06865	1.33314	1.64534	0.0806441	0.631041	0.0373595	1.23771	0.0167313	1.25537	0.187985	0.0348569	0.562878	1.63817	2.0669	0.769125
P07093	0.0822121	1.41024	0.973744	0.962065	0.0256307	4.88829	0.711672	0.424726	0.945768	0.0956552	0.689582	0.489878	1.61773	0.505677
P07108	0.0733732	0.27688	0.613709	0.515178	10.5225	3.76875	0.327824	3.0325	0.204627	1.02445	0.984708	5.75333	0.0712988	0.235466
P07195	0.925713	0.688714	0.847528	1.29995	1.22008	1.51604	0.0689331	0.83649	0.370603	1.74152	0.0828238	1.23336	0.119939	0.858219
P07199	2.26603	0.226312	3.36088	2.32517	3.60747	8.10862	1.92109	1.31636	0.788297	0.296465	0.769401	1.05155	3.65205	1.39948
P07225	0.384256	2.81308	2.33204	1.18548	34.7629	1.63824	0.897425	1.60416	0.633236	1.40402	1.26579	1.64174	0.0678894	0.971562
P07237	0.281542	13.9202	0.568409	0.164734	11.8496	1.57186	2.86958	1.53532	0.932399	0.245684	1.51138	0.986104	1.55769	1.16704
P07311	6.63676	2.09118	2.4187	2.98711	0.127329	2.94914	0.342142	1.80061	0.427129	2.1384	1.50732	0.626865	5.1593	2.29367
P07332	1.18289	1.71585	0.943471	0.410148	0.0546345	7.77823	0.146807	0.553268	0.916365	0.203899	1.7051	0.0904025	1.40488	0.374923
P07333	1.10792	1.36987	0.0384825	1.04558	1.73038	0.51879	0.878237	2.05153	1.14622	2.99395	0.81539	0.147494	1.57052	2.14094
P07355	1.60826	0.346289	5.75733	1.14877	3.46419	5.85384	1.51643	5.73092	7.16465	7.77657	1.93412	17.7997	0.121776	0.960734
P07357	2.4888	0.460528	3.09855	4.18665	0.678927	1.69637	0.781853	0.0892896	0.650708	1.60281	2.71383	0.437037	4.53457	1.41436
P07358	0.875993	0.526636	0.653005	0.394272	0.807139	0.0752418	0.873255	0.0773604	0.093962	2.66569	0.902323	0.520874	0.327395	0.792902
P07384	0.858416	0.561117	1.16483	1.09064	2.91279	0.909556	0.191765	2.16811	1.70999	1.86005	0.592478	2.12558	0.0714983	0.839555
P07437	1.09033	28.8148	3.08951	2.08178	12.5951	0.640775	2.62803	3.35997	2.4006	14.9563	0.693133	4.73655	0.390343	0.552479
P07585	0.528161	1.63319	1.18479	1.21896	0.164661	2.60473	3.31023	0.387394	0.941058	0.341403	0.3741	4.75293	0.670048	0.910251
P07602	0.692731	0.341822	2.9836	1.48619	4.79848	3.22296	5.09393	2.58469	6.84223	4.16436	1.23958	22.6326	0.560955	1.35855
P07686	0.587337	3.95599	0.790521	2.19082	0.640885	3.73001	1.7221	0.547863	3.58311	7.68799	2.41398	1.40987	1.39116	1.68852
P07711	1.39163	2.42786	1.60548	1.70721	31.238	1.22093	9.6596	3.76593	1.761	4.16364	4.69578	4.51251	2.12503	0.850662
P07737	0.230261	62.4455	4.58678	2.02092	4.8815	0.257111	0.900182	6.60877	8.99027	1.33956	4.01729	6.88947	2.40821	0.369471
P07738	0.725063	2.88181	2.49828	1.35758	1.34675	0.161923	1.61975	0.469951	0.707731	12.3169	3.11383	1.2822	0.634107	1.3961
P07766	1.59238	1.48413	0.447288	0.324077	0.431693	0.231922	0.231998	0.556389	0.193083	0.849744	1.85832	0.799633	0.879352	0.148122
P07814	2.17882	1.02392	1.19165	4.73518	11.1272	1.5447	2.66547	2.06465	5.73883	0.241438	1.16036	0.0713641	4.94019	3.92154
P07858	1.98761	21.6316	4.55125	1.82543	2.32178	9.86084	4.52453	3.52392	6.52549	8.43084	1.0805	17.9111	1.44245	0.888155
P07900	0.758478	6.58704	8.43917	2.15557	5.08964	6.13012	1.9768	6.17833	9.51876	116.406	4.41098	8.71982	5.05395	1.27499
P07902	0.793686	0.395759	1.79917	0.39107	0.510084	2.42549	0.0933185	0.335702	0.174748	0.664883	0.413833	2.10803	0.565904	0.536224
P07910	1.1838	0.0894845	1.13906	1.12004	5.18262	0.843729	0.787736	2.19763	3.16095	5.74393	1.04788	3.4822	0.587403	1.72437
P07911	0.864035	1.58148	0.407029	0.758335	1.34687	2.11048	0.950487	1.54993	0.0753019	1.25665	1.64934	1.07322	4.67031	1.03981
P07919	0.960965	1.23651	0.295635	0.321298	1.40419	3.37236	0.306678	0.472815	1.54578	0.638914	1.65814	2.09183	0.595602	1.17481
P07942	1.64206	15.0978	5.00961	1.20099	0.284408	2.57205	2.31815	1.09968	5.1837	0.0530713	2.08131	1.99733	1.06376	1.19543
P07947	0.541451	0.256487	2.1377	1.225	0.225073	0.040306	0.809446	1.57475	3.02005	0.0839984	0.7751	0.537675	0.666448	1.27424
P07948	2.449	0.813485	0.803955	0.524247	2.66594	0.100046	0.100078	0.308588	0.499749	0.764489	0.801633	0.369764	1.59618	0.862599
P07951	0.751874	8.49316	12.0815	1.62436	2.15205	2.71239	1.87345	8.49909	2.5001	5.11432	0.0776196	7.87669	3.42828	1.11364
P07996	1.12571	7.42743	2.29435	2.04657	0.125341	2.87309	4.37839	8.1927	4.62505	10.1508	1.99636	10.8677	1.13295	2.08583
P08123	1.93962	61.4348	5.44106	3.42459	24.9731	8.4352	4.63707	12.1301	7.44964	31.199	3.47076	23.9789	3.52156	2.14765
P08133	0.672119	22.8839	2.13493	1.17979	11.3572	0.0375248	3.34079	3.81955	0.749775	5.16135	0.856919	9.15352	0.359214	0.683029
P08134	0.438354	3.49301	0.0494692	0.107527	0.730185	0.0513004	1.28293	1.74058	0.704704	1.17602	0.123316	0.474009	0.26025	0.196584
P08174	2.4964	2.88057	2.24	7.1161	0.917978	13.2585	1.50145	1.17579	2.54384	4.84101	15.3341	0.0660416	2.08372	4.45074
P08195	2.77313	1.26312	1.14845	0.41605	0.310355	0.317591	3.13723	0.612249	0.991519	0.910064	2.00399	0.562612	3.66207	0.22819
P08235	0.222907	0.0329974	0.390026	0.391277	0.308364	0.404463	0.0311226	0.44784	1.20445	0.182049	0.493902	0.425048	0.0270756	0.178836
P08236	1.18221	0.0560015	1.12019	1.93683	0.176913	1.58408	0.316919	1.41152	2.24196	1.76067	0.444244	0.374499	0.183805	1.31521
P08237	1.27031	0.0300875	4.15815	0.921659	1.26578	2.86525	2.15673	2.1584	2.01934	0.768575	0.613737	2.98822	1.75284	1.44041
P08238	1.17375	19.314	1.06429	0.36146	18.181	8.48455	2.8291	9.07806	6.20225	30.3324	1.57524	3.56926	0.240119	0.859082
P08243	0.376008	0.133587	0.0404868	0.220007	0.858591	0.0419854	0.41999	0.680087	0.314589	0.787485	0.539804	0.38794	0.657679	0.724001
P08253	0.273832	0.0926536	3.07486	0.457778	0.0975666	6.55208	3.84513	1.39222	1.20006	7.37351	1.88999	2.3409	0.0760258	0.251077
P08397	1.82148	0.588299	0.490321	0.629772	0.361372	0.184898	0.231198	2.23373	0.98133	0.481664	0.604412	0.256266	3.74109	1.77133
P08473	1.24387	0.0453251	0.989056	1.61237	2.36256	0.384625	0.790874	1.58182	1.2008	4.31954	3.87802	4.34364	1.46904	1.41248
P08493	3.44338	0.0755158	0.343303	2.08938	1.11328	0.0712022	0.427352	1.45501	0.266752	1.79388	5.81929	1.0023	6.32028	1.63709
P08519	0.457659	0.447835	1.08748	0.769873	0.0356703	2.04411	0.0638991	0.788124	0.358971	0.798742	0.844529	0.472183	0.5559	0.642556
P08567	1.14879	20.4749	0.0618481	0.592779	0.164347	1.21194	0.434839	0.0659434	0.0800949	0.971932	0.925042	1.42229	0.446524	0.61444
P08572	0.343903	0.334165	0.524591	0.435981	1.59633	1.06668	1.53652	1.31606	0.719321	0.422368	0.153846	0.118272	1.09537	0.429193
P08575	1.26504	1.97373	2.98373	1.59787	0.125204	3.63229	2.82603	2.19002	2.436	0.186907	6.46762	0.0828689	1.2683	2.40575
P08579	1.27058	18.0564	3.11624	3.13894	0.528162	0.157639	2.04997	2.67427	2.55917	1.31409	3.50512	0.436968	4.66428	2.03875
P08603	0.991982	6.28361	1.81332	2.80761	0.66168	2.36987	0.95341	0.238363	0.707706	0.805248	8.88561	0.285617	4.88693	1.82615
P08621	0.15721	0.484818	0.931023	0.137979	5.48939	0.0438857	0.2634	1.44388	0.219218	2.74376	0.685701	4.13609	0.840212	0.546555
P08631	2.08385	0.141018	0.128217	0.836082	0.66823	0.46537	1.72908	1.23036	2.32462	3.36088	0.159808	7.49422	1.0414	1.52855
P08648	0.174543	0.0295292	0.18794	0.233434	0.031095	0.139212	0.807692	0.916044	1.25171	0.676666	0.836595	1.1834	0.0242298	0.933562
P08651	0.713759	1.95748	0.424721	1.23091	1.82704	1.21646	0.545486	1.76825	1.78103	1.6633	0.025208	0.581376	0.43805	0.944355
P08670	2.2407	37.4027	7.19976	0.957284	45.7286	19.182	10.4482	24.5811	19.8876	44.9414	10.6443	35.3744	2.73033	4.03292
P08729	0.414314	2.8851	0.842659	0.538711	13.5483	0.51403	0.411357	1.30216	0.962882	0.343663	3.83044	1.18103	2.77347	0.738665
P08754	1.62842	0.0723178	1.27122	3.12045	1.82766	0.113645	1.47786	3.22491	3.0087	0.805248	2.1308	0.252015	4.47024	1.58953
P08758	4.09096	0.223604	5.42149	8.32261	25.9792	22.3481	4.7101	22.9051	11.4968	34.2713	8.27768	9.35067	7.09439	4.57816
P08779	0.0743211	0.767361	0.460758	0.608806	0.0926824	1.15609	1.08437	3.41298	8.80899	0.172948	0.398972	1.61241	0.0722199	0.397513
P08865	1.13027	58.5052	1.87625	1.81868	8.28296	0.736211	0.894261	8.27227	7.15804	4.60283	4.04504	19.1442	0.41187	0.705294
P09001	2.2376	0.240899	1.16817	3.17393	8.54033	2.11996	5.83179	4.28146	1.04005	9.15165	3.45798	0.954109	5.79823	3.0464
P09012	0.469426	0.555922	0.505457	0.0915557	0.5854	0.174722	0.670956	0.759512	0.218193	0.364124	0.303921	0.484324	0.228077	0.502154
P09104	0.129007	0.916667	0.046303	0.503225	0.703696	0.048017	1.01533	0.296214	0.959418	1.77711	3.46269	0.892733	0.0417867	1.93202
P09110	0.466322	0.559509	0.725275	0.606334	1.25998	0.231422	0.289371	2.26041	0.07225	0.361716	0.173841	0.374205	0.827739	0.304842
P09132	0.822705	0.124378	0.0942394	0.0614521	0.782685	0.0195456	2.81547	1.01523	0.536987	0.0407333	0.0704754	1.16026	0.561313	0.561742
P09211	1.24086	6.45848	3.10991	0.488504	0.130144	0.116531	2.86056	4.9123	17.6084	8.49984	1.12047	12.9208	1.13378	0.558186
P09234	0.296686	2.97916	0.798643	2.08313	18.1292	1.18465	0.880823	2.21397	3.5165	1.6955	1.59267	3.04055	0.864893	0.476055
P09326	2.37613	1.02742	1.23647	0.13241	1.76562	0.252687	2.97003	2.79287	0.0788888	1.18486	0.075926	0.456912	0.274875	0.181556
P09382	1.8153	121.777	8.17415	5.45138	16.1369	5.97224	9.82848	27.1366	31.0355	61.0268	4.86254	55.1828	2.85015	1.84562
P09417	0.303384	1.00524	0.836513	0.142011	0.0756672	0.745276	0.401575	0.90558	0.0846092	0.282394	0.0814315	0.717351	0.294807	1.55777
P09429	0.861144	0.566564	0.69543	0.531858	0.477285	4.514	0.347343	1.45549	3.36891	0.445314	0.22472	2.0731	0.185955	1.40736
P09455	1.13143	1.13301	0.0507614	1.65504	0.470319	0.631684	0.0526574	2.54376	0.55423	2.52318	0.95168	4.44681	0.366481	1.96676
P09471	0.530176	1.08964	0.658695	0.334075	0.0339055	3.11179	1.30586	0.70231	0.132693	0.253075	0.547327	0.0280513	0.237778	0.305383
P09486	1.73543	100.152	7.60261	0.974798	0.544132	1.10731	5.36111	10.1098	12.5559	28.6148	2.92792	38.2245	0.192726	2.6308
P09493	0.187236	5.1316	1.84327	0.547771	5.47042	1.38882	1.74779	4.43732	2.83466	8.24728	0.825638	8.36186	0.0259918	0.543645
P09496	0.512387	5.21236	2.70893	1.28487	25.2851	13.2409	2.69809	3.02527	1.83725	2.89569	0.196472	2.48207	1.20919	0.313206
P09497	1.89601	4.38368	11.5687	1.96479	7.09566	0.403258	0.201694	2.07306	4.02871	0.210099	2.18104	4.52505	1.49147	0.0965807
P09525	0.499349	28.3852	0.824437	0.662264	2.92676	2.71355	3.16064	1.91093	0.0928406	0.735935	2.6136	0.755621	1.1969	0.445136
P09543	1.04302	0.0588194	0.18718	0.377795	0.0929074	0.315387	1.66432	0.883826	0.934981	0.949672	0.333284	0.873058	0.82048	1.48765
P09601	1.84173	13.6682	0.431107	0.468531	0.898221	0.0894131	1.0733	1.37896	3.68475	6.52184	1.39705	13.8796	1.11985	0.0856582
P09619	0.412823	0.397222	1.27796	1.72103	0.707867	3.42841	0.749308	0.799777	2.33858	2.16147	1.69672	4.95137	0.150432	0.690008
P09622	0.649487	1.62378	0.660485	1.85789	1.49377	1.12813	1.12849	1.07704	2.81761	1.25948	4.30981	0.521187	0.42075	0.308786
P09651	0.180732	2.52559	0.272445	0.126898	19.2026	0.726505	1.04974	2.69736	6.80445	3.11221	0.145531	14.3207	0.0351244	0.231999
P09661	3.16105	0.964751	0.270132	0.64588	0.250285	0.280132	5.1561	0.864058	1.81911	0.741941	2.08748	0.697936	1.41395	1.61021
P09668	0.124979	0.178623	0.302785	1.02377	0.0389637	0.802426	0.244296	1.39895	2.00414	1.16872	1.1419	0.451306	0.910839	0.735305
P09669	0.135762	21.7049	0.885527	0.39718	0.0846513	1.13695	1.14609	0.952584	0.18931	2.58721	0.0911	1.26063	0.461733	0.145227
P09693	2.1116	1.71252	0.258372	0.224641	0.594819	0.803808	1.14247	0.771345	0.869957	0.781737	1.31508	0.517807	2.28507	1.74545
P09871	1.36745	0.0337378	0.490803	1.43354	0.142107	0.413539	0.540957	0.556008	2.26434	0.198882	4.32036	7.2306	2.02087	0.883769
P09874	0.743242	3.79392	1.10385	0.719801	0.159804	0.572353	0.143135	0.794433	0.250164	0.357838	1.30703	8.14425	0.0996178	0.685397
P09884	1.77439	4.39968	2.83602	5.58043	5.98138	2.941	4.70713	0.477444	1.15981	2.38712	4.0185	0.286048	2.72105	1.83879
P09917	0.197419	0.736305	1.27543	1.27064	0.923221	0.950686	1.21282	3.22972	0.344108	0.618827	0.264947	3.25572	0.0959189	1.95344
P09960	1.69053	10.4812	1.65967	2.38559	0.0930078	9.32726	3.66547	3.9387	2.46131	1.15703	5.73867	2.41107	5.77372	2.79236
P0C0S5	2.77022	12.778	0.611261	0.0949033	11.1525	2.73913	0.0905847	5.21388	1.35703	13.9652	0.761869	10.3753	2.80268	1.12778
P0CI25	3.06397	11.6919	3.29914	8.76462	0.106137	0.19007	1.23586	0.195422	0.11868	1.58444	0.799557	15.9816	1.48867	4.00594
P0DP23	3.03179	0.892692	0.177143	3.13533	4.36698	3.72649	1.62759	1.69985	1.31089	1.53134	3.05951	0.193985	1.64432	2.28782
P10114	1.93162	1.00807	0.31727	1.99224	4.49105	2.92457	1.46276	1.87932	1.27827	1.27096	0.131814	0.20267	2.7678	1.01564
P10155	1.25399	1.36528	1.2849	2.98223	4.08603	3.9748	1.71695	3.66876	3.92023	3.2946	1.71006	0.333879	1.98503	3.54825
P10253	0.140637	1.91719	0.653767	0.864026	1.96971	0.0785182	0.947061	2.86588	0.343188	0.24545	0.188742	0.507849	0.0341651	0.488935
P10321	2.88705	2.5219	2.53017	0.257795	5.58597	0.655957	3.855	4.88959	0.81916	15.5499	6.1039	7.42468	2.49477	3.05754
P10515	0.866118	2.30784	3.21746	1.77372	3.88834	0.822049	5.12738	2.78417	5.43481	3.32555	4.46228	5.83814	0.462897	1.89933
P10599	3.28087	0.215855	1.96261	3.62606	0.909205	0.610576	3.46105	0.209256	16.5206	27.5698	0.733851	2.25666	0.177118	3.31463
P10619	1.25747	2.6805	0.440045	0.331092	0.11761	2.80821	0.456481	2.81509	0.219181	0.219463	1.09693	0.129737	0.674367	0.907968
P10620	1.97923	3.45728	1.22541	4.28487	0.370231	1.07739	0.0276344	1.24974	4.24333	1.8423	2.35741	1.2885	2.47622	1.19094
P10643	1.37753	3.91525	0.919623	1.45082	1.27236	0.522977	0.400053	1.0754	1.07568	1.28223	0.517642	0.267751	0.669293	1.20833
P10644	1.5114	0.479433	5.63778	2.96884	7.33722	3.2246	8.04904	1.42531	10.2366	6.40609	2.02837	0.167074	1.46867	1.64564
P10747	0.41454	1.97779	0.97387	0.56996	0.0469958	0.2104	0.0420936	0.432648	1.52394	0.0876954	0.404607	0.514721	0.8638	1.29001
P10768	0.678541	1.66895	0.449613	2.56538	0.715996	3.32207	4.66407	4.07477	1.52843	3.64382	5.25368	8.40089	1.92735	2.95923
P10809	1.07161	2.71674	3.75004	0.992767	3.23188	1.14671	0.0498732	2.56304	3.48665	0.831224	0.0599232	5.25167	0.173552	1.05079
P11021	4.83591	6.16476	2.9827	0.934026	40.5751	3.82707	0.20977	15.5237	3.07705	14.4218	0.0630103	9.07391	4.83606	0.753359
P11047	0.566709	5.96273	0.305103	0.56115	0.0271814	2.45816	0.267807	1.2762	0.0303936	0.101443	2.10615	1.97896	0.571868	0.792749
P11049	0.575154	3.98828	0.714575	1.60499	0.165519	0.0988035	1.97671	0.101585	1.23894	1.5277	0.0593759	1.52554	0.0859835	0.804561
P11142	3.72059	42.6227	7.52177	2.62124	11.268	6.48603	2.37474	14.6885	12.0173	10.8666	3.00613	11.986	0.110676	1.62448
P11166	0.0416878	0.0493691	0.894995	0.634193	2.53651	0.0465491	0.0931283	1.54039	1.56952	0.754282	0.391631	1.9785	0.416621	0.891885
P11169	2.48652	0.0359107	0.489763	0.319367	9.86969	0.677189	0.440315	0.139251	2.19875	0.0705636	1.58713	0.688286	0.0883983	1.26506
P11171	1.47326	1.02502	0.287524	1.09908	0.482275	0.82253	1.12106	0.56027	1.79756	1.62846	0.692019	0.817009	1.31529	0.984985
P11172	2.40164	2.79512	0.580526	0.544885	0.183366	0.437829	1.25917	0.956583	0.239208	0.970986	3.78225	2.61598	0.642971	0.734024
P11177	1.56111	1.32818	1.0926	0.137013	1.87	0.348629	1.00263	0.134417	0.217684	3.21572	4.92346	1.60881	1.06188	1.4612
P11182	3.27371	1.75976	1.15746	2.82082	0.0812437	3.58272	0.472999	0.205683	1.95316	3.60057	0.939903	0.543679	2.70636	2.2301
P11215	1.87718	2.27335	1.74247	1.02261	7.87043	5.6016	0.867626	0.817452	1.62471	3.22776	1.56369	3.58119	0.188701	1.24638
P11216	0.784958	0.172323	0.533815	1.06362	0.729014	0.36905	0.738339	1.51776	1.325	0.480691	0.0554451	0.596745	1.19558	0.883879
P11233	1.23449	10.7819	0.276925	0.963087	0.0641448	0.287176	2.58542	7.4406	3.87316	0.837872	0.0690314	0.212278	5.09825	0.495209
P11234	0.706816	2.79016	0.138376	1.72946	0.240392	0.0717489	2.22494	0.147538	2.06025	0.352528	1.86261	2.95514	1.62342	2.19955
P11277	0.447916	1.42423	0.147368	0.276641	0.574091	1.59769	0.291847	1.02846	0.607235	1.82405	0.25047	2.87548	0.447343	0.30612
P11279	0.545129	9.11398	2.34352	1.01317	2.33609	1.68287	0.107452	0.920347	2.05685	0.149239	0.731593	1.97851	0.0311598	0.17151
P11310	2.00143	0.708094	0.0414433	0.315286	0.047998	1.03146	0.687861	1.81168	0.10734	2.3044	0.714876	0.71479	0.0374009	0.32938
P11387	2.41579	4.55412	5.25552	5.53865	0.0614821	5.61521	10.0776	4.30168	3.50614	6.76891	7.34441	15.5652	4.26382	4.43009
P11388	1.15528	0.0684073	2.86108	1.55472	0.288138	4.48273	1.57313	2.65263	1.04712	1.94907	3.06213	0.119194	0.168392	1.51388
P11413	1.38609	2.57017	6.30157	0.180226	0.128039	0.286615	0.0573417	1.46705	1.36012	1.55933	1.15721	0.105932	0.505492	0.164747
P11532	1.04151	1.76366	1.99135	2.74513	0.0242769	1.69552	2.81592	0.72636	0.366468	1.22314	1.93335	0.301278	1.98629	1.03082
P11586	2.42784	0.0178583	0.178609	0.89998	2.48229	0.589337	1.54962	1.71392	1.66118	0.386002	0.101189	0.373399	1.2895	0.935602
P11678	0.473944	1.92855	3.13483	1.18847	10.8065	1.46026	1.96628	2.33191	1.22735	0.875777	1.15589	1.95594	0.131584	1.52096
P11717	1.08333	0.0122185	0.31106	0.808936	1.38957	1.01381	1.62492	1.48061	0.503539	0.0480179	1.32926	1.25609	0.481234	0.651166
P11766	0.87015	0.0448035	0.407364	0.17709	6.13684	2.36568	1.85935	2.49192	2.63773	0.528227	0.101547	1.32713	0.147052	0.971286
P11836	0.270158	1.96533	3.44917	1.85171	0.240644	6.37798	5.56099	5.31694	0.807246	4.84972	6.26722	2.15077	0.825063	1.69267
P11908	1.93572	0.660186	0.574977	6.09267	2.99662	2.5341	3.20594	2.85435	2.40302	6.67906	5.554	0.96414	0.194585	2.35628
P11940	1.06541	6.88687	1.81637	2.59743	3.21083	4.90728	0.347092	1.78375	1.60943	35.8457	1.84687	0.366406	1.6392	1.51958
P12004	0.131214	5.31258	1.69542	1.07485	2.73673	0.146515	0.146563	0.657042	1.46375	15.8777	0.92846	2.36755	0.892531	0.140362
P12081	1.27163	0.0289604	0.342309	1.77427	4.5669	1.52914	0.10926	0.140375	0.1364	0.113813	1.27995	0.218656	2.66147	1.46493
P12107	2.22751	24.9405	1.24285	2.81996	10.5052	1.40191	0.701182	3.13849	4.65914	2.54462	5.05486	6.0171	2.49905	2.83771
P12109	0.658591	29.4736	3.69499	0.405631	34.4513	11.7662	6.58193	15.4005	5.51013	4.35571	0.418672	26.7505	1.66128	0.889903
P12110	0.310619	7.35705	8.21285	1.05009	8.2206	4.20062	2.96837	6.10193	9.86584	22.3271	3.61285	15.3116	1.41214	0.443033
P12111	1.09709	3.16969	0.947072	1.83722	5.63763	1.98538	3.09524	3.26822	2.37384	4.07154	0.5204	2.55654	1.33259	0.71831
P12236	0.355621	0.280765	0.127639	0.138719	4.22865	0.661818	0.132407	0.952633	23.3067	1.65509	1.42607	25.6835	1.25298	0.634025
P12268	0.199163	11.1688	0.900076	0.932263	5.43201	0.0741293	2.44706	1.14325	0.648009	13.7493	0.089096	6.16452	0.774131	0.760512
P12270	0.819849	0.882648	1.60505	1.46528	0.836505	1.43143	0.632699	1.11236	1.06007	1.49157	3.1208	0.0615176	1.66577	1.54672
P12318	1.41983	0.574153	2.27457	1.17522	1.25238	1.35339	3.48128	4.8106	2.173	2.09522	0.975984	0.714581	1.27874	1.18542
P12429	0.150434	0.272045	0.40495	0.440103	0.0468997	1.09184	0.682219	0.68323	0.104884	2.18791	0.403781	0.155208	0.840539	0.84484
P12814	0.450445	17.6241	2.08931	0.527121	1.59877	5.70679	0.116108	2.10831	4.80747	0.0403154	1.3718	7.07834	1.3973	0.704241
P12821	0.0440152	0.308042	0.308058	0.669599	0.334399	0.147443	0.245819	0.151595	1.93334	0.0512124	0.801551	0.590356	0.838689	0.376671
P12830	1.26691	0.339793	0.422235	0.776885	0.0752333	0.0336819	0.101078	0.0692605	0.42062	0.140387	0.404823	0.0622433	1.14315	0.838953
P12931	0.398471	2.16678	0.0612935	1.09913	5.53704	2.32003	1.74853	2.15662	0.674702	2.4506	2.25367	3.11716	0.11063	0.913396
P12955	0.123359	0.897611	1.1069	0.962388	0.35895	1.10196	2.84764	0.18883	2.12152	3.34905	1.71074	1.06867	0.0399573	1.18764
P12956	2.40755	27.534	0.301434	1.57249	14.5229	3.25096	1.56347	2.95682	1.48459	0.130289	1.95366	10.5135	2.82914	0.898395
P13010	1.17944	3.59166	0.61684	1.41964	0.84047	2.9726	3.04884	0.309498	0.469896	0.078417	3.21096	10.3608	1.63728	1.22562
P13073	1.14676	5.49817	0.823186	0.760448	0.0476691	2.81707	4.61124	1.141	1.97219	0.266855	1.17991	6.23127	1.52293	0.408904
P13473	0.606858	3.89476	0.990694	1.87849	0.122062	1.4864	1.11516	1.91032	2.56595	0.273325	8.32827	0.282762	0.323384	1.13081
P13489	0.374478	0.384348	0.833322	0.584297	1.74344	0.195135	0.892334	4.27054	1.21842	0.406664	0.804112	0.0515149	0.0485188	0.534115
P13498	0.962062	2.22675	0.487484	0.463576	1.14367	3.34913	4.48802	0.974555	1.51329	1.18522	3.34177	2.84919	1.25282	0.726449
P13591	0.939621	0.360007	0.498087	0.541325	0.0360541	0.532666	0.758892	0.547664	0.806295	0.269112	0.135802	0.0596578	0.477598	0.494833
P13598	1.64623	0.497417	0.244494	0.797152	3.044	0.0633859	1.64857	0.260683	0.0791564	0.924682	1.28196	0.383677	1.08853	2.12534
P13611	0.639649	0.0742656	0.823792	0.660469	1.00101	2.43681	0.336221	0.475167	0.0349781	0.637856	0.0504966	0.0517606	0.536252	0.402497
P13639	0.503613	51.0742	2.66204	0.642916	30.6023	32.6668	12.9891	20.4463	17.1094	11.1866	2.82639	22.2953	5.38312	1.46925
P13646	0.505577	0.0748417	3.47044	1.03537	0.788103	2.117	2.0471	0.0725536	1.28664	1.84263	1.33633	0.49246	1.57124	0.540826
P13647	0.623592	0.920233	0.287767	1.19886	2.81973	0.248682	1.34332	0.15341	1.18011	0.103652	0.239113	3.67647	0.129849	2.23944
P13667	1.67459	0.0661049	2.10364	2.03086	0.348051	2.92946	1.10761	1.40984	1.40105	0.649472	2.27625	4.26174	2.33239	1.73163
P13671	1.01001	4.78444	4.18281	2.04566	2.27189	4.94491	2.34308	1.56092	2.38341	1.17516	3.80579	1.00382	2.71787	1.41286
P13674	3.45212	4.72258	3.80616	9.47253	0.371464	17.2796	1.86148	4.44153	3.07082	6.64818	7.34879	2.2107	4.51126	3.82014
P13693	0.025629	23.7348	0.7175	0.629826	0.351569	1.08747	0.143135	2.50099	1.6082	5.60613	1.06626	15.2308	0.0498089	0.219327
P13716	1.78695	0.338155	0.440941	0.914871	8.12447	1.24708	2.78605	2.00877	0.259559	0.259894	1.8486	0.0768192	0.289405	1.67259
P13747	1.89008	0.149222	0.339191	1.03218	18.5419	2.04013	3.80009	8.10097	0.439261	0.146609	2.95935	7.28021	0.0612213	0.606555
P13796	1.03882	0.0878734	0.359534	0.93127	0.0462665	0.0828539	0.621606	0.623873	2.69017	1.55402	0.0497911	1.53112	1.44207	0.992181
P13797	1.16771	1.54165	0.725384	3.41619	5.40617	6.21847	8.42776	1.49527	5.51109	5.22557	0.964385	20.8517	4.53877	2.93062
P13798	0.998473	5.62913	2.19501	1.31449	2.27507	2.50854	0.604103	1.48063	1.27627	1.74261	0.781669	0.957858	1.15356	0.623049
P13804	1.49967	4.46807	1.73293	0.727661	0.136841	8.12767	0.0817116	2.64553	1.1731	3.40466	0.539975	0.301904	0.390975	1.36946
P13807	1.6061	1.01027	1.26197	0.152391	0.216528	3.63524	0.824255	1.19603	0.242117	0.214968	1.28163	0.0895711	0.746277	0.928687
P13861	1.98871	0.588785	0.713782	1.84239	0.792229	1.29536	0.0925554	0.951306	0.577729	1.41405	1.85344	1.59586	3.81128	1.95008
P13984	0.204095	0.12085	1.56531	1.37331	16.3527	0.569736	4.16042	3.5182	2.35676	6.76783	0.0684765	6.80161	0.297487	1.52827
P13987	0.523141	0.227162	0.450635	1.48967	0.0217462	1.90821	1.90883	0.340336	0.632217	1.42026	0.257431	0.453932	2.64342	0.876728
P13995	2.71062	2.03456	1.84986	0.446766	0.571317	0.213149	0.127931	0.874246	0.372652	0.0888411	3.33038	1.18168	0.816166	2.24617
P14136	0.409861	0.525383	0.617848	0.422074	1.42698	0.274593	1.70303	0.922262	0.0914433	0.572257	0.220022	0.491208	0.015931	0.631349
P14151	3.23562	0.478976	3.3388	2.68203	6.55686	2.63443	3.46351	1.54777	6.39176	1.09804	3.25678	0.382576	2.62012	2.95645
P14209	0.757898	0.538528	3.42749	0.487801	7.37896	0.296197	0.423276	4.56805	0.475574	9.08282	0.254285	8.91423	0.110471	0.689127
P14222	3.07066	2.11717	0.236167	0.427781	0.426495	0.686607	1.30615	0.507447	0.203895	0.881539	1.76614	1.2069	0.142088	0.156416
P14314	0.356356	19.2862	1.80342	0.875734	13.3763	0.0795821	0.915491	1.22734	0.745367	0.497552	0.0478249	0.808862	0.0692562	0.0762401
P14317	1.30127	10.6588	0.817335	1.48048	1.25371	0.242168	1.09011	2.73886	2.31855	0.688694	2.18391	2.46137	0.772737	1.35333
P14324	1.93105	3.0384	0.373201	0.0579426	0.37048	0.055288	0.0553059	0.738981	0.138087	1.49787	1.29372	0.451096	1.97268	0.582628
P14384	3.0784	2.17001	0.52614	0.972082	2.86397	0.300088	0.818689	0.112196	0.102205	1.76246	0.295099	1.14105	4.48706	1.77719
P14406	3.63972	0.113431	0.825071	2.69008	2.2632	1.49732	1.92575	2.63911	4.8082	1.2359	2.69944	0.856376	2.04763	1.74182
P14543	0.982085	0.30014	2.6266	0.51902	2.52844	1.48572	0.813875	1.05474	0.574283	3.24372	0.935363	1.96559	0.831181	0.474444
P14550	1.94652	3.46871	6.92289	0.621235	2.13318	0.856228	1.25182	0.270873	3.94803	0.274522	1.53581	9.85888	1.49026	0.883369
P14618	1.09541	11.777	1.68829	0.804314	4.2856	4.43691	0.383857	2.93437	4.13315	2.49908	0.57651	3.457	0.1461	0.436546
P14625	0.823421	0.835836	5.78415	1.10124	1.80921	2.40806	4.73009	6.16715	6.06905	52.3742	5.63062	20.3892	0.038102	1.17444
P14735	1.13489	0.771143	0.701997	2.45835	0.0602241	1.18634	1.37552	1.35835	0.673411	0.11238	0.48609	0.159932	1.07934	0.697411
P14780	1.97018	0.0933279	7.55217	1.19889	0.967656	1.97202	0.0880254	5.79037	0.549453	3.85113	1.54173	5.15494	1.22526	1.26452
P14854	0.134473	0.624502	0.144794	0.94418	2.48029	0.150154	0.300405	3.85954	0.494373	5.94554	2.88752	1.52474	0.782084	0.431545
P14866	0.728709	0.165043	1.04619	0.1895	1.85113	0.361637	0.211023	1.14644	0.376344	0.942073	0.579536	3.67563	0.157357	0.490805
P14868	1.70457	7.75344	1.96054	2.81075	4.39631	4.58532	3.11557	2.8103	2.43091	0.1803	2.02767	4.31672	5.75967	2.69367
P14902	1.16114	0.411127	0.51147	0.55587	3.62001	1.29654	0.825339	0.121186	0.294386	0.543428	1.06249	0.446661	1.48732	0.564588
P14921	1.64806	0.0304957	0.63773	0.723224	13.9048	1.58146	1.78331	2.74939	0.0718154	1.7977	1.65884	5.95126	1.72658	1.29467
P14923	0.650394	0.0441145	0.401099	0.871835	6.36416	0.166378	0.707338	0.256595	1.24664	0.173368	0.149978	0.18828	0.83877	1.59391
P14927	0.569813	3.01067	0.188784	0.615516	0.0728807	0.48943	1.19133	1.12384	0.753814	1.35997	0.0784328	2.47218	0.766666	0.937753
P15088	0.202858	1.23789	1.20135	1.30564	6.83031	2.6049	2.26587	1.74668	0.848609	1.7235	2.85858	0.209295	1.46758	0.976503
P15090	4.57208	7.96253	0.434382	2.83254	0.670779	2.85292	0.60081	2.77887	4.50029	5.72035	3.42893	7.45211	7.44825	2.30157
P15104	1.23817	0.0172507	0.0470541	0.920497	0.199819	2.7651	0.178976	0.886333	1.03592	0.0338971	0.0390985	1.04705	0.594503	0.685618
P15121	1.09008	3.48831	0.108497	0.294787	0.188485	1.96897	0.0562746	0.0578403	0.351265	1.99986	0.0676145	0.831683	0.246304	0.215575
P15144	0.98385	0.757282	0.0814895	2.61262	0.141567	0.7183	0.422667	1.91148	0.0527655	2.46556	0.457054	9.60414	0.551558	1.41675
P15170	2.44574	0.162414	0.4184	3.66451	0.741114	5.56397	4.21263	2.09931	3.37853	3.24459	1.68717	1.86611	2.24333	2.98302
P15289	0.286304	0.0968736	0.0880796	0.585248	0.153016	0.04567	0.807808	0.79825	0.0570327	1.14212	0.219563	0.511254	0.0397442	2.75638
P15309	1.0323	2.03751	0.972591	0.402674	0.229194	0.0480282	0.240219	1.40936	3.29877	0.862925	0.634976	1.42099	1.33749	0.322079
P15311	0.669836	4.6651	0.961665	2.15561	3.05182	2.92946	0.124698	0.384503	5.29287	1.94842	1.87415	0.691094	0.759382	1.43307
P15313	0.831747	1.51114	0.522426	0.162222	0.479995	0.619158	0.669236	0.159148	0.483254	2.78912	0.372083	0.429071	0.134705	0.296579
P15428	0.0665678	0.0394167	0.179193	0.0778993	0.0830137	0.111496	1.30889	0.343905	0.0464119	2.86576	0.0446688	0.618123	0.614515	0.142418
P15498	4.91087	0.0505716	0.275885	1.19933	0.0532531	0.33378	1.81253	1.07856	0.357278	0.397487	0.45848	1.17575	3.85912	3.56307
P15502	0.450244	1.36634	1.0302	1.02084	6.94829	2.89079	2.0745	0.936886	2.55056	0.19645	0.604251	1.3936	1.01175	1.32449
P15531	2.94507	13.2533	1.21079	0.626616	3.73046	2.09268	2.2104	0.184423	0.970668	7.22709	3.73685	1.46708	0.312197	1.54656
P15586	0.939851	8.86109	1.51798	2.1653	0.183132	0.327952	0.852953	0.438342	1.10896	1.43526	2.1285	2.71981	1.45554	0.911123
P15848	1.86183	2.22938	0.356396	0.556793	0.257978	1.87104	0.785631	0.142498	0.173079	3.56231	0.166578	1.3233	2.05042	0.221292
P15880	0.077091	46.4695	9.79495	3.78898	64.7961	7.40294	5.42484	23.5422	7.63233	28.3442	3.41419	39.9278	0.524381	1.81425
P15924	0.403071	0.086789	1.00611	0.257282	0.479803	0.0409157	0.470684	0.126203	0.485408	0.732077	0.442589	0.945141	1.95838	0.176389
P15927	1.48687	0.193101	0.300187	0.978735	0.734471	0.207532	1.1418	1.81369	0.701625	0.21625	0.249433	0.267664	0.270907	0.198817
P16035	0.130725	4.52825	0.527845	1.0326	2.26714	0.0364922	0.0365041	0.562796	3.73686	0.380252	1.49124	11.3968	1.36643	0.174799
P16050	1.14141	5.2138	1.28754	0.508841	0.067781	2.33905	0.424975	1.16476	2.99126	3.16203	0.826003	1.22119	1.90139	1.45356
P16070	1.71138	1.7447	2.37773	2.26112	1.30805	2.46574	1.08939	5.57737	0.179621	0.256932	0.814983	0.0759438	1.16231	2.79526
P16083	1.32201	0.113176	0.480209	0.503255	1.25136	0.711406	1.1742	0.329146	1.04387	0.222387	0.448895	0.328665	1.28463	0.647454
P16144	0.0816862	5.5203	0.0879559	1.11523	1.66383	2.24989	0.395379	2.12568	0.987178	4.37199	0.0365424	1.01134	0.0264589	0.69905
P16150	1.39654	0.752853	0.0537045	1.07978	0.589387	0.612616	1.03064	0.286303	0.278195	1.04458	0.100405	0.658456	0.726993	0.826981
P16152	1.5028	1.04265	0.242722	0.527585	2.22399	0.0839023	0.957211	1.72529	3.87676	0.874269	1.03219	1.03681	0.803174	0.643031
P16157	0.767269	0.0201921	0.20195	0.478867	0.361467	0.780586	1.73308	2.66217	1.28388	0.285488	0.0228826	2.11098	1.73968	1.2585
P16220	1.25946	0.377373	0.637216	1.1187	4.8443	0.542197	2.49153	1.60271	0.973327	0.918083	3.05469	0.219181	1.90213	1.60698
P16278	1.74114	0.986478	3.06366	0.894521	1.78398	0.80612	0.711513	1.31636	1.24355	4.34815	3.02061	0.616656	2.35217	0.499702
P16298	1.15646	0.171193	0.700435	2.70663	0.0450676	3.38969	1.211	2.15746	2.87243	1.68195	4.51058	1.64059	5.75927	2.08758
P16333	0.801859	3.36319	0.395727	0.899256	0.041665	0.82075	1.60471	1.45758	0.279533	2.56569	1.25549	1.46242	1.65578	1.50109
P16422	0.984862	0.0897177	2.12091	1.52129	0.56685	0.338371	2.17786	0.742507	1.79587	0.667601	3.96521	0.468977	1.7668	2.18809
P16435	1.46251	0.0360831	1.47634	1.03401	0.0379964	0.136088	0.748726	1.29426	2.63417	1.86025	0.245346	0.377231	0.296075	0.81483
P16455	0.169229	0.0334019	0.151849	0.660121	9.18016	0.0314939	1.89025	5.08376	0.393296	0.131268	0.681345	2.86503	0.191852	0.271542
P16615	0.857183	0.428256	0.77876	0.156734	3.97517	0.942184	1.60074	1.86054	0.280143	2.02586	0.359495	4.4772	0.0911037	0.530108
P16671	0.727575	0.440837	1.09314	1.30684	6.92099	1.09582	1.28517	0.563337	0.96736	1.57497	1.52144	0.592278	1.3318	1.4299
P16885	1.1837	0.0163001	1.18563	0.789241	2.47168	1.06046	0.122992	1.01131	0.2687	0.768703	0.314024	0.472683	0.133749	0.500602
P16930	1.38013	0.272404	1.1283	0.149542	0.605569	1.62668	0.570949	1.32038	0.757076	1.96264	0.2058	0.632855	0.769894	0.656154
P16949	0.766196	8.93414	0.634619	0.517281	0.220497	0.36196	0.625407	0.101496	0.862941	0.274302	0.118647	4.49983	1.57498	0.441331
P16989	0.726038	0.0758661	1.05768	0.999561	7.85575	0.0715325	0.715557	0.0735466	2.05459	0.5963	1.79024	0.396571	0.705512	0.753814
P17096	0.0791119	0.563351	0.724011	0.555472	1.08522	1.06005	0.0883658	3.81463	0.110316	0.552289	0.484154	1.84909	0.15375	0.761647
P17174	1.51892	3.48117	0.245326	1.06649	0.284127	2.03525	0.16966	2.96446	2.64753	14.1383	0.611543	5.37145	0.611335	1.05613
P17252	1.61442	0.585272	0.390238	1.58079	0.534133	0.772577	1.17764	0.189126	0.758053	0.153339	2.40983	1.25774	3.58578	1.70935
P17301	0.466295	0.552214	0.853545	2.34638	3.16915	0.911173	1.04168	0.401498	0.227575	0.991247	1.53319	0.403802	1.60855	1.24701
P17480	0.447531	3.52289	0.793687	0.277259	9.38914	0.411533	1.52905	0.906686	0.256961	0.490081	0.14132	2.39015	1.53487	0.901144
P17535	0.0954346	11.673	0.10276	0.765739	2.77528	5.54129	1.16751	0.836137	0.798458	0.22208	2.81773	16.148	0.463682	0.102088
P17612	3.16681	18.5747	0.0643373	0.594339	0.260795	2.76883	0.0667404	0.0685974	0.208296	0.62161	0.0400947	1.2823	3.10631	0.383502
P17655	1.45817	0.0253948	4.20229	0.627346	2.03234	0.885934	0.646702	2.28951	3.58818	11.2275	0.143892	2.25666	0.0833494	0.825791
P17706	1.68932	0.0500147	0.727592	1.48266	1.79067	1.15536	1.76899	0.87274	1.61949	0.982776	2.1538	0.0871464	1.70312	1.82968
P17812	1.94581	0.0390566	1.40269	1.42797	0.740297	0.386669	0.0736751	1.17374	0.919757	0.401651	0.0442607	0.510397	0.897328	1.07601
P17813	0.467836	0.861685	1.10824	0.985451	0.0583416	0.888064	3.29213	2.30953	3.7837	0.108867	0.125572	0.808346	0.136383	2.25204
P17844	1.65598	10.7479	1.69045	1.58553	19.6318	1.72901	6.38982	2.61717	4.52831	1.30119	4.76232	6.61224	2.98844	2.11652
P17858	0.0824976	0.268671	0.155452	0.675785	1.71384	4.19135	0.575922	0.473557	1.75431	0.191975	0.442865	0.510694	0.347951	0.904555
P17900	0.571719	2.59161	0.0947077	0.308787	0.16453	0.0491067	0.0982453	1.00979	0.797218	2.09912	0.0590213	1.27047	0.042735	0.611578
P17931	2.76266	3.2717	6.12969	2.54715	1.44191	4.67396	2.24423	0.480556	1.51758	3.27452	2.47176	14.338	5.0437	6.17919
P17936	1.00686	40.35	3.12231	2.35649	11.0995	1.12427	3.68879	2.95916	3.81883	3.93622	0.0540502	16.0392	0.860983	0.516985
P17987	1.43263	3.75039	0.121784	0.176474	0.47015	3.57826	0.96855	1.47161	1.57713	0.0877313	0.0505966	2.8784	1.06241	0.362964
P18031	0.136669	3.66863	0.343371	0.106622	5.32353	0.0508687	0.661508	1.15062	1.46107	0.848091	3.66835	5.26006	1.06083	0.708686
P18074	0.17125	0.270405	0.184394	0.300601	1.00353	6.78828	0.797005	2.71968	0.0795982	0.929843	1.83861	0.23222	0.305081	0.732756
P18077	1.65106	1.50406	1.36753	0.297248	0.645255	2.81727	1.65026	4.44714	2.74503	1.77327	2.34238	13.3656	1.72709	2.58133
P18084	0.480366	0.10039	0.69979	0.760537	0.0704756	1.89311	1.00999	1.07053	9.6141	0.0657547	0.796367	0.649507	0.961029	0.48363
P18085	2.72292	28.1444	7.48589	0.747158	0.973147	9.26805	1.62263	4.15367	0.395691	19.9751	1.80894	6.42965	0.896167	1.27976
P18124	7.43192	50.9507	4.47838	4.14903	1.19039	16.6733	16.831	9.47154	7.0356	9.51982	8.96748	2.25109	5.56543	3.28214
P18206	1.19757	6.78566	2.83686	0.582128	0.137855	2.28355	2.83993	0.0634553	5.52356	0.600229	0.247261	10.6829	0.680321	1.65552
P18428	1.41222	2.78741	0.325846	2.47893	0.125794	2.98513	3.15483	2.66357	1.96924	1.5742	4.60282	1.23295	1.96042	1.07906
P18433	1.02984	0.0487836	0.532262	0.819494	0.102741	0.091994	0.23006	0.283753	0.287206	1.33641	0.0552838	2.04003	0.120086	1.1457
P18510	0.282699	6.69576	0.121759	0.926298	4.15706	0.0631329	1.13676	2.92097	0.551883	1.9005	1.17665	1.61199	0.87906	0.483853
P18583	0.981677	0.0512894	0.1399	1.16568	0.054009	0.822114	1.08038	0.53036	0.281827	3.82973	2.61555	3.72364	2.66537	1.62151
P18615	0.556383	1.42982	0.224658	1.46496	2.34506	1.4755	0.466099	3.91238	8.53418	4.85522	2.92999	2.43967	0.202745	1.56233
P18669	2.45149	6.62912	8.19427	4.0355	1.88735	7.68829	1.9131	5.40852	3.13301	5.2284	3.19699	1.19644	2.47934	0.387654
P18754	0.662888	15.5324	0.15295	0.997363	4.16373	0.898799	3.64925	1.02225	0.264099	0.507919	1.18305	1.85637	1.56436	0.557153
P18827	1.22262	6.00587	5.9253	0.715518	0.127082	0.398263	0.925183	0.409477	0.1421	1.75218	0.532845	3.81759	0.099025	0.490549
P18858	1.76367	0.562057	0.723442	0.917283	0.0349109	1.75052	1.62601	1.02846	0.858804	0.195434	1.6531	0.404364	0.652878	1.25775
P18887	0.26826	8.21296	0.361062	0.235443	2.00721	0.134025	1.4368	5.00461	2.52496	3.47238	1.53008	0.851794	0.0651689	0.143481
P19012	0.431782	2.88745	1.19552	0.324824	0.0769222	1.23977	0.792332	1.62875	4.38664	3.87555	0.0413911	1.61802	1.18754	0.197951
P19075	0.837134	0.818308	2.2125	2.58267	0.406837	1.86951	0.34002	0.17474	2.22852	0.708378	1.66625	0.836412	2.21855	1.13972
P19099	0.125404	0.296862	0.337574	0.733755	0.0781929	1.75035	1.08559	0.0719852	1.8361	0.812922	0.504898	0.129384	2.01067	0.335368
P19174	0.286215	0.112984	1.89019	0.446581	0.023795	0.639181	0.319694	4.40309	2.6607	0.62163	0.0256077	0.039373	0.0556246	1.36756
P19256	0.103191	1.25701	1.72746	0.483028	0.128685	1.28448	7.95307	0.236938	1.48966	0.24013	4.7086	3.03605	2.42799	0.441543
P19320	0.334771	2.26846	0.360465	1.35334	0.15181	0.747617	1.52971	0.209636	0.3395	0.424922	0.408437	0.885077	1.06464	1.69289
P19338	1.02589	0.854918	2.6453	0.600261	1.85168	1.5977	1.77915	1.33274	2.40931	46.6149	4.38402	8.85753	1.33793	0.953018
P19367	2.66082	0.0346274	1.13342	1.33446	2.38269	4.17912	2.35152	0.704943	1.01932	0.34021	0.90255	0.120671	0.426196	0.469174
P19397	2.82299	2.99061	2.39489	1.90203	1.16291	3.2477	1.71993	2.16063	0.238573	0.995334	7.2328	3.17343	0.332507	2.01321
P19474	1.2368	0.112669	1.22929	1.44734	0.118643	3.08075	0.531337	0.109224	3.58192	2.87808	2.01177	1.12612	0.554694	2.74783
P19525	0.770408	0.68934	0.202776	1.18203	0.0640494	0.497031	0.191228	1.4348	0.381965	0.278875	0.0919049	4.4512	1.13126	0.659296
P19784	0.181731	0.863805	0.391359	0.334189	1.41412	0.492812	0.221661	0.529934	1.12224	0.120827	0.209051	1.14959	0.53263	0.166629
P19793	0.365839	0.278396	0.0984797	0.196219	1.95795	0.153188	1.41319	1.015	0.48888	0.390189	0.0204573	0.345995	0.661049	0.554406
P19823	0.1658	1.06797	2.02329	1.09946	3.79063	1.44344	0.0617314	0.63449	1.23304	1.5025	1.48342	2.62295	1.3426	0.0591198
P19827	0.405403	0.371208	1.15881	0.332088	0.101112	1.76544	1.18612	2.55983	1.75244	0.188677	0.0544072	0.585575	0.661655	0.737234
P19838	0.723751	0.376187	0.374065	0.474293	0.0722045	0.0323259	0.412619	1.03032	0.282581	0.934414	0.971313	0.0597376	0.140658	0.650337
P19878	0.377112	1.00154	0.918658	0.441305	0.940557	5.19341	1.40408	1.73177	0.525854	0.528476	0.852419	0.129693	1.16043	1.21021
P19971	2.71026	20.7719	1.65186	0.119684	0.318853	0.342601	0.395915	0.704495	0.499147	1.18998	0.137257	1.77206	0.39753	1.31285
P20020	1.39626	0.964562	1.79576	1.63394	1.74121	2.33862	1.47294	2.31542	2.40669	0.406144	3.8258	0.0400159	1.82789	1.82552
P20036	0.244362	0.606859	0.448313	0.44975	0.878677	0.0715242	0.214642	0.791615	0.178639	0.799615	0.386842	0.818958	0.0933657	0.753726
P20042	0.288096	1.32869	0.387761	0.674274	0.179636	0.919023	0.613695	0.0826872	0.200864	2.17883	0.738726	0.445858	0.349939	0.616364
P20073	1.60808	0.457052	3.3245	1.80654	1.86807	3.73485	0.718474	2.43693	5.20225	0.748413	0.776928	2.0328	2.25017	1.65139
P20290	1.86556	52.1395	3.93715	16.1551	9.11969	9.83225	12.1693	8.82404	7.70009	14.4129	13.2194	14.0123	10.9494	5.98687
P20339	0.4887	0.520872	0.473589	2.34474	2.8034	2.12818	9.17053	1.68316	3.74801	3.29795	2.95138	0.705893	1.85205	0.575049
P20340	1.24083	4.48869	1.45752	1.01203	0.328231	1.97331	0.041999	0.992855	1.99239	2.62495	0.855564	1.78894	0.621141	1.28711
P20585	2.45274	0.0818217	2.08304	3.03195	0.129241	0.655757	1.00325	0.912182	4.72078	4.18022	1.15905	1.2344	2.88693	2.2542
P20591	0.790559	1.64472	0.230064	0.950134	0.525125	0.47716	0.095463	0.220768	1.31093	0.0497205	0.974948	0.264534	0.124574	1.00567
P20592	1.24675	1.92948	1.06785	0.331584	2.80917	0.870081	0.949487	0.650603	1.54094	5.40682	0.494355	0.233875	0.50938	1.24274
P20618	0.497774	2.18726	3.12655	1.74752	1.25413	1.90873	2.40933	1.42867	1.27253	0.691195	2.10995	2.36123	0.322467	0.532478
P20700	0.760088	0.240037	0.491057	0.830175	4.61297	0.282908	0.339599	0.930794	1.13054	1.88667	0.476037	1.87812	1.13252	0.650465
P20701	1.46448	0.170031	1.85515	0.369636	1.504	0.128255	0.962224	0.758231	1.40144	1.40325	0.0385374	1.06655	0.16742	0.337889
P20702	0.832531	1.20868	1.34639	1.09603	11.5501	0.75531	0.319658	1.37394	3.08364	0.605415	0.174578	0.322107	0.353935	1.30803
P20774	0.228972	1.09224	0.0493093	0.428717	0.057108	0.46021	1.17647	1.74428	0.0638568	0.840852	1.22917	1.11914	0.889521	1.86151
P20810	1.53806	1.43615	0.62104	3.65166	0.959019	3.18711	2.04834	1.27339	1.60853	0.894777	4.6245	4.30285	2.04066	2.32555
P20839	0.955154	0.444108	0.324779	0.4118	4.1376	0.0561334	0.505365	0.807995	2.66378	0.889845	0.0674668	0.414933	0.750289	0.376433
P20908	0.296925	1.36747	2.34458	1.525	8.29018	1.51039	1.14237	2.9354	0.759072	4.87507	0.309936	4.59522	0.320589	1.37638
P20930	0.0719508	0.242319	0.247915	0.58939	0.0179453	0.369569	0.401836	0.231289	0.662178	0.404195	0.0772495	0.73336	0.431272	0.338655
P20936	1.44125	3.08059	2.00608	4.73067	1.92883	8.39984	1.45278	1.81606	2.89203	1.14521	12.5018	1.40719	3.92824	3.23388
P20962	1.68126	13.9906	4.66564	0.289752	0.61755	1.24415	3.04223	0.994916	5.17897	26.5044	2.99068	2.81008	1.56392	1.91513
P20963	0.182542	0.546893	0.147414	0.747652	0.11382	8.25504	0.203894	0.57631	1.65451	0.106195	2.14358	0.974988	0.221726	0.927525
P21266	0.658861	0.0458977	0.47874	0.0453538	1.37824	1.36671	0.0865799	4.49394	0.702559	0.721502	0.840986	0.399864	1.16748	0.414586
P21281	0.236108	1.51445	0.635575	0.939417	2.6794	0.105456	1.97795	2.03298	2.30464	5.05477	0.348557	3.55657	0.848901	0.631423
P21283	1.88781	1.90031	3.11682	1.95143	0.0392368	1.89716	2.17893	2.22484	4.34348	0.0732169	4.30703	1.29848	2.41535	1.34629
P21291	0.82073	1.11923	0.345805	0.584615	1.17924	2.72939	0.777231	3.03155	0.373189	0.539746	0.622567	2.39306	0.364088	0.935208
P21333	0.536262	17.7001	1.15484	0.445355	14.0653	1.89297	3.80648	6.67291	4.92085	8.13148	2.08943	9.31652	2.6847	1.18431
P21397	0.599436	0.512696	1.29089	1.75368	0.124588	0.966819	1.04153	0.191162	0.0928742	0.547826	1.25141	1.37095	0.906093	0.890594
P21399	2.50981	5.54053	1.39058	0.998023	2.55251	1.93181	2.23183	0.363671	4.45113	1.74835	1.40618	1.01322	0.876093	1.72035
P21589	0.0406118	0.865707	0.437289	0.427724	0.123539	0.0906952	1.30999	3.68333	2.88814	3.21318	1.17234	4.61107	0.907664	0.521319
P21730	1.98751	4.62817	0.8694	0.508776	6.05671	0.27741	1.665	3.70787	5.71609	0.42856	0.916901	3.4461	2.71592	0.59796
P21757	1.95593	0.167445	1.11646	3.14376	2.02773	1.10516	1.81622	1.08217	1.08439	1.68583	4.07977	0.923906	5.49581	1.86542
P21796	0.543405	0.0715034	3.38065	0.706561	2.09358	10.8545	1.21394	0.277269	1.784	5.47959	1.96884	6.72779	2.47285	0.968817
P21810	5.0017	0.362752	3.42131	1.07536	7.85948	2.86468	3.76356	2.37371	4.59163	8.01898	2.45569	13.5894	1.56267	1.31067
P21912	6.81241	0.375239	2.30294	0.370793	0.0987841	3.74861	0.530879	1.32093	1.3255	2.53482	18.0726	0.490367	4.15662	1.35579
P21926	0.265201	2.42574	2.04648	0.879308	0.748814	0.0493543	0.148111	0.0507439	3.47075	3.78098	1.18638	1.47796	0.214752	0.141845
P21953	1.44706	1.55303	1.02252	1.53463	4.17305	1.6663	2.22245	0.986397	4.22481	3.1569	0.910329	0.957276	2.50471	1.30608
P21964	0.658671	0.855167	0.780452	0.212498	0.0452899	0.0405525	0.93301	0.58046	1.06348	1.3787	0.328354	0.0749401	0.105872	0.699291
P21980	0.254785	0.10972	2.34436	0.623415	0.0288845	0.620717	0.543303	1.32957	2.64843	0.418419	1.83401	0.477946	0.607699	0.619427
P22033	1.93223	1.43016	2.28859	5.70939	9.93958	5.39388	0.809344	2.77287	8.62192	2.49352	0.453803	6.77807	9.38802	2.53201
P22059	2.08462	2.15075	3.05733	0.715017	0.0448212	0.481595	3.37226	0.412629	1.60378	0.250913	2.48434	4.67237	0.62866	0.46137
P22061	2.47018	0.303282	1.32989	1.36926	0.0810644	0.14517	3.24295	0.373144	4.07899	0.151268	0.17448	10.1943	1.76867	1.18213
P22087	0.430527	0.87775	0.0927143	0.503202	2.04018	1.2499	1.60355	1.58165	1.17168	1.00185	3.23563	1.13566	6.02432	0.921086
P22102	1.68632	5.56919	1.84132	1.75102	0.236949	0.954739	1.75092	2.64492	1.32475	9.72739	3.66563	0.0490093	4.75436	2.36283
P22105	0.439723	0.479633	0.635451	0.731237	3.27572	0.0516841	0.206804	0.969793	0.645432	0.700119	0.419304	0.745388	0.0787115	1.27498
P22234	1.73881	0.0870084	0.87021	1.97748	0.0305407	0.246115	0.191485	0.0562321	0.512247	0.657968	1.006	2.22354	0.999511	0.497756
P22307	0.7138	1.67805	1.20092	0.756995	0.0834512	0.0249074	1.17103	0.589	0.186626	1.24018	1.49681	0.414515	0.766364	1.00218
P22314	0.142996	0.203213	1.13939	1.03749	6.56232	0.670619	0.0638892	0.886501	0.302946	1.33103	1.30498	1.50122	0.0833721	0.0305932
P22352	0.116441	2.93339	0.626892	1.68973	1.29393	1.23518	0.0650308	2.40624	2.84145	0.406444	5.782	0.120136	4.24309	0.934194
P22392	1.32894	1.67048	1.16449	0.163701	0.261673	0.0781005	0.312504	1.04389	2.92596	2.44144	0.187738	1.13637	0.135934	0.734785
P22570	0.664966	5.13588	2.47848	0.718301	0.258982	0.856741	0.799884	0.587242	1.42653	0.979848	0.491162	1.06528	1.83909	0.547175
P22626	0.39731	11.41	0.0427804	0.883388	8.0761	2.04074	2.13016	2.18943	1.16344	5.63978	2.45277	0.0409918	0.849369	1.82754
P22681	0.51844	0.11163	0.896555	0.588306	0.520041	0.122796	1.00024	0.14429	1.70873	1.75481	0.548186	0.486266	0.564847	0.655419
P22694	0.164125	0.0323943	1.26651	1.24841	0.0341121	0.0610879	0.427754	0.533867	0.495863	0.127308	8.70044	0.561343	0.34555	1.37528
P22695	1.20349	0.98313	0.172781	0.046945	0.0500271	0.435023	0.0448087	2.11855	1.45442	1.00757	3.23029	1.64695	0.155928	0.944088
P22732	0.444134	0.0657461	0.0896667	0.487252	0.415394	0.278957	0.0620107	1.30659	3.05785	1.08135	0.0745064	0.735017	0.161841	0.445404
P22748	0.504795	1.57388	1.00724	0.980039	0.0949439	0.170025	0.340161	2.44738	0.955475	0.354336	1.53265	1.20367	0.283677	0.814426
P22749	1.51045	3.34804	0.0650552	0.28281	6.81552	10.5243	1.21473	3.95368	1.01098	0.281189	2.71701	0.249341	1.25554	0.323151
P22830	1.488	3.95658	0.81239	1.29984	0.470439	1.00627	0.210684	0.745879	0.292241	0.292617	1.96886	2.59475	0.407306	1.07611
P23141	1.50434	0.763422	0.0674917	1.90711	1.19349	2.02971	0.945708	0.0719607	0.611825	0.801421	1.00945	0.646699	1.37925	1.00576
P23142	0.277972	0.119706	0.108839	1.21244	13.2041	1.07224	1.15727	1.33453	2.50185	0.76446	0.237398	0.722057	2.97125	0.783928
P23193	0.975161	3.37958	0.684788	1.73654	4.17696	1.51496	2.27317	0.838596	4.55233	1.18395	0.853512	3.55979	2.63677	1.04315
P23229	0.246921	3.93565	1.80203	0.224741	0.0684275	0.398255	0.337094	0.472463	0.0765139	0.722755	0.0368202	0.484085	0.18662	0.264136
P23246	1.38957	0.0293859	4.16806	1.27766	0.371329	4.57171	0.776057	0.398825	2.87188	5.54328	1.89818	0.563227	0.578694	0.982119
P23258	1.91127	0.452687	0.329274	0.268393	0.190676	0.170731	0.170787	6.23162	2.05448	1.80988	0.869337	0.315508	2.00581	1.06315
P23284	0.854757	17.9675	1.95577	0.125032	2.53158	0.119304	1.20899	0.858642	1.19189	14.4206	3.17557	5.81408	3.29396	1.37153
P23368	1.58651	0.617137	1.67088	2.14116	4.70788	1.3448	0.388049	1.56879	0.823547	1.40129	0.93249	0.0238958	1.83424	1.59802
P23381	0.550311	0.171502	0.311868	0.847351	5.34566	2.78134	0.129407	1.19707	0.0807754	1.75239	0.0777417	1.18956	0.675476	0.495728
P23396	0.282786	1.17083	2.06377	0.404461	3.09547	1.01745	0.832002	2.16435	0.262882	4.53325	1.01204	1.1022	0.716721	1.54612
P23458	1.54627	0.843418	1.20944	0.802316	3.94751	1.25421	2.1019	0.87085	0.732278	1.62938	0.978856	2.04685	0.779626	1.62286
P23469	2.01544	0.54807	0.758665	2.64614	2.39076	1.81135	0.896817	0.69603	0.66261	0.653949	0.659715	1.42008	0.84389	2.6818
P23497	0.651243	0.0308496	0.364639	0.350566	0.211155	0.247243	0.0872905	0.79252	0.962596	0.394021	2.48217	1.51517	0.506265	0.640915
P23526	0.283657	0.0559872	0.509048	0.774532	8.25383	1.74204	2.21786	0.59703	0.131846	0.33004	0.67845	2.43882	0.826912	0.404578
P23528	1.47526	6.95117	0.135191	0.257121	12.8389	0.981364	2.1036	3.53148	2.1009	4.09036	0.5055	3.17369	0.823528	0.772267
P23588	1.85711	0.390197	1.74163	0.49073	8.44188	1.97333	3.37917	5.08942	2.5896	5.08829	2.77373	3.67212	0.66945	1.73025
P23634	1.57183	12.1331	0.509781	0.908615	1.0155	0.528651	0.592281	0.282639	0.924252	0.0440687	0.457477	2.89173	0.220828	1.17496
P23743	0.437536	1.07841	1.96299	0.234674	0.0227346	1.79138	0.366537	3.78828	2.36418	0.339387	0.146799	0.902843	0.248014	0.370532
P23771	1.40943	0.955319	0.350218	0.126873	1.54751	0.544772	0.426424	0.186704	0.46832	0.63073	0.873015	3.80319	0.210705	0.869824
P23786	0.8941	0.0432182	2.98641	0.896826	0.0227549	1.22248	0.591059	0.0837936	0.25444	0.710182	0.710163	2.14169	0.762436	0.351344
P23919	1.76496	2.5141	0.495765	0.987801	32.728	4.62704	1.71428	1.58577	0.428019	0.535713	3.81048	2.0649	0.74568	2.70889
P23921	2.04403	2.88419	2.997	3.51162	6.02002	2.57376	3.30325	1.44793	4.91213	3.94691	5.25294	2.11247	2.66241	2.74481
P24043	0.533192	0.273622	2.10509	1.06072	1.79528	0.694596	0.813933	1.20386	1.90831	0.951247	2.5045	0.256719	0.811717	1.52097
P24071	1.99199	0.128291	1.96615	1.23029	1.91554	1.23571	1.54514	0.508202	1.19912	0.128762	0.931423	0.707538	0.268844	0.414336
P24386	0.596392	0.655833	1.05499	1.07179	0.0265619	0.808638	1.0706	0.782501	0.891025	0.148696	1.34351	0.234805	1.84208	0.432909
P24534	3.2685	0.113845	1.03511	0.112496	6.47363	8.20116	1.71804	0.110365	3.75338	17.8963	10.3212	1.19048	1.86829	4.62755
P24539	2.63996	1.59794	1.2002	0.480565	7.26338	0.524055	0.131056	0.134703	0.654441	8.46408	1.73212	11.3792	3.30642	1.81992
P24557	0.499057	2.48081	0.948285	0.549655	0.109827	2.32735	0.196741	1.3144	1.80115	0.647562	0.315182	2.96822	0.741685	0.659463
P24666	0.531039	2.07631	1.0483	0.621434	2.39341	1.28475	2.27376	0.508049	2.96197	2.05958	0.831463	5.75286	1.03205	0.757416
P24723	1.5845	2.22211	1.07754	0.90271	1.29997	1.18727	0.884919	0.933476	0.348862	0.425195	0.4197	0.734962	0.972441	0.802878
P24752	0.439139	2.48883	0.0337746	0.587304	0.0782328	0.455323	1.47152	0.108033	1.22469	0.291969	0.294674	2.37404	1.8593	0.570417
P24821	0.95494	0.801521	0.843153	0.871645	2.04828	0.938341	0.554654	0.0877056	0.213055	1.15553	0.640791	0.197049	0.371177	0.735493
P24844	0.0655603	42.8574	4.80028	1.30424	8.99329	3.24724	2.85593	6.99979	12.3416	5.64476	1.97665	8.38747	0.764482	0.63118
P24941	0.520974	3.68782	0.631538	0.387963	0.885931	0.49693	0.793519	0.0543732	1.25479	0.110211	0.71962	4.00687	0.828401	0.455969
P25098	0.697112	5.91101	4.35358	0.763626	3.12729	0.124544	0.124585	0.448179	0.427711	0.778658	0.673605	1.49601	0.0812884	0.268457
P25189	1.62385	6.6487	0.276077	0.900127	2.61597	1.81321	0.190926	5.10219	3.09857	1.59106	1.147	2.45592	2.82368	0.914244
P25205	2.6768	10.5269	4.51372	0.650133	45.474	0.0563952	2.20013	1.56554	0.281706	0.705172	2.14495	7.26492	1.57049	0.972485
P25208	0.0375777	0.667526	0.161848	0.0439744	0.0468615	0.0419597	0.654652	0.517694	0.0523993	0.735285	0.384918	1.25507	0.175407	0.120593
P25311	1.42487	0.414032	0.536982	1.00045	1.1293	6.0459	1.45242	0.0817912	0.0993438	0.83433	1.33858	0.812475	1.10767	0.990738
P25325	2.06969	0.161253	0.469167	0.382421	0.0339607	0.0912251	0.0608365	0.594027	1.5414	1.08824	3.94716	0.626141	0.731766	1.19439
P25398	1.25201	17.9892	2.8904	1.68568	0.359271	0.643382	2.57436	4.96123	14.4622	11.397	11.2126	36.2631	0.279951	0.616364
P25490	0.215138	1.01911	1.29724	0.931509	0.858522	1.65303	0.744939	1.48193	0.839981	0.30038	1.96334	0.266358	1.31705	0.989589
P25685	3.12707	1.05485	0.651693	0.708264	2.15896	0.788452	2.39818	1.96873	1.47693	0.117368	2.48722	1.38587	2.59756	1.48769
P25686	0.0312765	0.318976	0.57251	0.988213	0.0390034	0.104771	0.174675	1.08879	0.130838	1.23729	0.503697	0.869349	0.0303922	0.56877
P25705	0.92823	1.86545	0.563341	0.592493	2.73603	1.22492	0.904851	2.11194	2.68283	3.65241	0.996588	0.800975	0.541192	0.704089
P25774	2.66802	0.963953	1.7042	1.21712	2.63557	0.555433	0.707144	1.09023	1.23751	3.36736	3.09512	1.9566	1.45009	0.435361
P25786	1.56153	1.33951	0.480396	1.04419	0.417281	1.61908	3.86213	2.04882	0.233297	1.84636	1.50744	0.920621	0.7045	1.07383
P25787	0.904123	0.0823627	1.34795	1.26149	0.6319	0.038829	0.116525	2.07492	0.581876	1.64713	0.140006	0.282496	1.89229	0.409182
P25788	2.4293	3.29793	1.65877	0.832046	0.0738894	0.264642	0.264728	0.0680233	1.48718	6.7561	1.03374	0.8782	5.98791	1.83808
P25789	1.07919	0.0311716	0.59518	0.369626	5.25191	0.705384	0.588011	0.120874	0.0367035	0.245005	0.725363	0.108628	2.0462	0.478664
P25940	0.569949	0.160706	2.54245	0.698728	0.68199	3.54572	1.06103	1.46445	1.24889	1.07366	0.218543	3.86424	0.474716	1.48066
P25942	0.219072	1.73111	0.707659	0.427272	0.455324	2.71901	0.815658	10.4794	0.8739	0.169929	0.0980021	1.30316	0.0709594	0.234345
P26006	0.544655	0.0667254	1.11225	0.923085	0.562108	1.80353	1.40553	3.14802	0.576157	0.553217	0.226849	2.09274	0.292004	0.783534
P26038	0.707224	0.473389	0.893941	0.503763	0.268418	1.20171	0.515185	5.36579	1.50069	0.643983	2.14044	1.77658	0.358554	0.394711
P26196	3.03557	2.71994	1.05493	1.22169	1.86271	0.968441	0.896996	2.93181	1.41096	1.15862	1.40107	2.41935	4.91624	1.47756
P26358	1.97323	0.111277	1.1534	0.945642	2.88257	5.32997	1.30144	1.76915	1.83435	1.31194	0.554858	1.51235	1.29656	1.22628
P26368	1.11843	1.98139	0.289025	1.83234	0.278948	1.2411	1.44914	1.6949	4.92822	2.91494	0.420278	5.07726	0.521668	0.239281
P26373	0.656198	1.2511	2.76202	0.069809	0.595137	0.166527	0.199897	1.57518	1.28934	2.08227	0.200148	2.58499	0.260855	0.606227
P26440	0.966792	9.5729	0.0289166	0.534255	7.50177	4.58801	2.27975	1.20242	2.17197	2.32111	0.504579	0.277076	0.0260961	0.402187
P26447	11.9352	1.72375	16.3763	0.227728	20.6277	17.9833	12.8245	18.0964	4.88444	9.50976	0.261166	37.3446	21.6287	10.5263
P26572	0.492994	0.395499	0.418737	0.186101	0.0594958	0.603754	1.13685	1.35105	1.53011	0.0370069	0.0213427	0.0328154	0.788124	0.238165
P26599	1.14248	0.0633485	0.863969	0.0312989	0.133415	0.47784	0.529493	0.276353	1.00698	0.560152	1.22635	0.165569	0.10396	0.543605
P26639	0.676104	25.5455	0.970663	1.50703	0.602241	1.25824	1.61826	5.87695	0.359153	7.64183	0.475288	7.24133	2.40896	1.82532
P26640	0.907944	1.3141	0.370826	0.32974	0.234259	4.57967	1.36385	0.287549	0.130972	0.145712	0.901729	0.0646039	0.631721	1.23917
P26951	1.93783	0.382481	1.26838	0.125983	0.134254	0.120211	4.0885	0.123596	0.900717	0.250522	1.52604	9.99661	1.18343	0.345488
P27105	0.863208	27.601	3.10689	0.471401	6.54007	3.21686	1.7998	2.11415	2.40736	2.41046	0.154463	8.19353	1.56577	0.615593
P27144	0.728794	1.49601	2.58961	3.15555	0.0605897	1.70894	0.841178	0.892472	1.93087	1.01756	1.92356	0.0501282	2.40784	1.61118
P27169	3.67217	21.4157	1.04446	7.54047	0.518421	2.9399	2.63129	0.318176	0.0966143	0.806157	0.278957	3.86019	13.0615	4.447
P27338	0.25436	0.894333	3.35507	1.63712	0.961869	3.40826	2.91217	0.365023	0.177343	0.295953	0.512048	0.858663	0.741508	0.204071
P27348	1.36315	9.656	5.13722	1.75471	18.1892	6.08843	3.8065	0.860731	1.42561	20.1428	3.20149	6.46948	8.54374	2.04146
P27361	0.65228	19.5454	1.47555	0.293582	0.0625713	0.896421	1.40111	6.0484	0.0699657	7.35249	1.09569	8.71932	0.292541	0.644082
P27487	1.88894	8.48195	0.677976	3.8223	0.637979	0.790956	4.65936	2.80111	1.04262	0.0915759	3.16883	0.485868	5.0095	2.69419
P27635	0.305296	15.3937	1.72582	0.133974	1.99878	0.21306	1.74766	3.63639	1.50847	7.19315	0.460939	15.0405	1.16889	0.326581
P27694	0.703926	0.550608	1.62419	0.549167	0.41616	0.0748582	0.687665	2.00111	0.560898	5.07019	1.43955	0.578731	1.00975	0.107572
P27701	0.319053	1.26943	0.638005	0.266688	0.0895876	0.356258	0.0509105	0.523269	1.27113	0.636383	0.244678	1.21584	0.467169	0.487567
P27708	1.003	1.15487	0.962591	2.16885	0.435057	1.89906	0.121774	1.27665	1.09456	1.01479	2.01911	0.674887	1.7374	0.979626
P27797	0.813972	3.85581	2.41023	0.31751	0.592122	2.19648	3.56097	6.77499	16.3632	11.0492	1.63859	19.3155	0.329566	0.507921
P27816	2.42698	0.0291794	0.437755	1.13893	1.68997	1.81583	2.20172	0.480884	1.66635	2.58016	1.5211	0.915168	1.90345	2.17447
P27824	1.50961	0.0313644	1.42586	0.805811	0.165138	2.75027	0.0591648	1.39865	4.80097	4.74553	0.462066	2.89644	2.11033	1.41655
P27986	0.943541	0.223479	1.23763	0.602266	0.204029	0.325648	0.708994	0.0787805	0.885105	4.55099	1.6807	0.395447	1.26694	0.770756
P28065	5.84599	4.83955	0.0593838	0.839004	6.34356	0.554238	0.061602	0.189948	0.0769036	1.47494	0.791054	0.113802	0.750282	3.83473
P28066	2.24739	1.19759	0.207419	0.901697	19.8986	1.97172	1.291	1.80608	1.65645	1.53957	0.0430874	3.10917	2.18385	2.09498
P28070	0.836728	12.8151	0.0932815	0.202758	6.78627	3.86938	1.25796	2.18808	1.85275	2.62075	1.2725	8.82122	0.0841829	0.0926721
P28161	0.161556	0.0239155	0.0217445	0.189057	0.0251837	0.947076	0.180454	0.0231843	0.554517	0.11226	0.0271022	0.25218	0.588708	0.0216025
P28288	1.75556	1.841	2.04567	7.34518	0.269911	2.47049	4.67396	3.2855	5.93555	2.40638	6.6486	0.347367	8.109	3.65301
P28289	0.901437	4.81248	0.300902	0.234418	6.43258	0.459196	0.111876	1.83981	0.209498	0.486023	1.68025	1.41608	0.24332	0.374999
P28300	0.79651	2.98703	1.39367	1.74768	7.61523	3.2611	4.41133	2.5909	0.971839	0.0772295	0.40086	1.9175	0.548244	2.30761
P28331	0.423412	0.967041	0.504758	0.725534	0.58459	1.4859	0.0168907	0.677065	0.685806	0.105567	0.771185	0.0936104	0.117555	0.630869
P28332	0.627449	0.131648	0.090081	0.538454	0.0521641	0.0934154	0.373783	0.480228	0.174986	0.700829	0.515823	0.87976	0.203236	0.447462
P28340	1.30589	1.2697	1.00437	0.480287	0.558348	0.333297	0.250053	1.32789	0.520276	0.569652	1.30191	0.0769905	0.145025	0.838162
P28482	0.476694	1.6583	2.53433	1.32487	1.37958	1.56672	0.0332784	0.0342043	0.62317	0.485312	0.559781	1.98472	1.38965	0.191223
P28676	0.415014	1.70705	1.15441	0.849904	0.0862575	4.13207	1.66109	1.11173	1.68789	1.72437	0.0928286	0.403381	1.10902	1.10987
P28715	0.296373	1.14146	0.22093	0.0266787	0.0284303	0.152739	1.6552	0.90073	0.12716	0.989178	0.15298	0.854715	0.155074	0.146324
P28799	0.993016	1.45045	0.822215	0.611324	2.28011	3.61656	0.583505	0.239896	2.18534	3.00425	0.899843	7.54568	1.62441	1.06176
P28907	0.53695	0.0317944	5.49255	0.91111	1.40617	0.419695	0.179928	0.616446	0.636426	0.968475	0.396339	0.055399	1.01745	0.488228
P29083	1.69344	0.0646926	0.35292	0.639259	0.588344	1.15895	1.21178	0.0627147	0.609387	0.254238	2.346	0.675989	0.159248	0.987469
P29144	1.23525	0.148764	0.991905	1.83752	2.63698	3.156	0.374165	1.87481	1.92681	3.26422	0.533857	5.18418	1.03757	1.59012
P29218	1.21197	1.22918	0.539995	0.391247	0.15635	0.466653	0.0466804	0.815647	0.0582757	0.486256	2.58	0.0862364	0.812207	0.625878
P29323	0.132378	2.68604	0.0633503	0.43031	13.39	0.098543	0.361441	0.557247	0.225611	0.239593	1.01988	0.303508	0.543126	0.912578
P29350	0.073505	0.130573	1.1872	0.774156	0.0458324	0.0820765	1.68311	0.88094	0.512486	0.0855244	0.0986477	0.0758377	1.74996	1.21876
P29353	0.805568	0.991109	0.821745	0.446539	0.793094	0.18937	0.615651	0.438078	0.118242	0.986623	2.95884	0.174975	0.329597	0.498897
P29375	1.8518	1.48617	1.82914	1.64765	0.267191	1.26457	1.7949	1.70428	1.32311	0.0712265	0.883176	0.663172	1.1451	1.3588
P29401	0.116245	0.022944	0.354641	0.294738	1.54628	0.173067	0.99546	2.75807	1.40482	6.76266	0.728033	0.39978	0.225917	0.103625
P29466	0.597383	1.76414	2.09051	0.990351	0.945863	0.810939	1.27892	1.4288	1.04126	0.115844	0.33405	2.08328	1.01586	0.319516
P29590	0.305079	0.764026	0.172069	0.221007	0.0181167	0.162216	0.0324538	1.05074	0.0810304	0.304256	0.48742	1.73868	0.0141168	0.37297
P29692	0.3725	2.1895	1.0555	0.114713	0.0488976	0.15324	1.24822	1.66558	0.109352	0.410599	0.078934	1.05525	0.400071	0.566247
P29728	1.70457	0.819664	1.96198	0.412702	1.07795	2.98627	1.05046	0.0337402	1.02452	2.39363	0.317353	0.194891	0.656839	0.408695
P29966	2.01593	2.53977	2.21685	4.86877	5.99075	6.80093	5.31795	0.443182	11.962	6.68738	17.5569	0.0885068	10.3365	3.85414
P29992	0.0292909	2.53496	0.0946173	1.69464	3.4701	2.45299	4.28595	0.605294	0.653503	0.272644	2.26264	4.04954	0.597719	1.12799
P30041	0.557617	0.0943375	0.0857738	2.05083	2.68217	3.91375	1.22374	2.10343	0.999714	0.395163	2.45887	2.95875	0.387037	0.426067
P30044	1.02402	0.253505	2.94119	2.004	2.33698	2.30552	2.15191	17.6943	0.298493	1.49439	1.15824	3.95528	1.24806	0.915945
P30048	1.1986	1.32766	0.410643	0.127511	1.14865	0.798931	0.689416	2.43936	0.911646	0.126781	0.40734	4.72169	0.317648	0.2914
P30050	1.72611	8.97652	4.32211	0.351293	51.5676	0.0837997	0.167654	9.73599	5.44175	17.8133	0.906469	2.78748	2.55243	0.481683
P30084	0.144161	11.2922	1.70748	2.69921	1.42013	0.160972	0.483071	0.877911	0.402043	9.05762	1.93472	1.92515	0.904725	1.07948
P30085	3.01714	0.170146	1.80484	3.53073	3.52364	3.42245	2.62116	3.68375	2.13698	6.01799	1.41399	1.0796	4.46756	3.27872
P30086	1.09435	7.87172	8.51024	2.41897	4.70066	12.6269	0.407452	4.46708	2.88241	11.6011	5.22194	14.3016	1.43089	0.390214
P30101	1.919	2.12699	0.328728	3.21538	4.89497	7.20753	1.16917	0.150212	3.46651	4.46559	8.253	11.9694	5.55186	2.93923
P30153	0.521511	1.36945	0.401099	0.49404	0.402599	0.0277297	0.277387	1.31148	0.242403	1.84926	0.533254	6.14927	0.723953	0.478174
P30154	1.45931	0.0652151	0.23718	0.644423	0.0686731	0.0307449	0.0307549	0.378159	0.499126	0.256292	0.0369523	0.0568159	0.695649	0.353446
P30203	0.278087	1.75788	0.0665402	0.542373	0.474583	1.17305	0.4772	0.567569	2.4128	3.7389	0.082935	0.318791	0.030025	0.594949
P30260	0.836298	2.90728	1.65573	2.11516	0.403706	0.361478	0.964255	5.48193	2.7461	2.3614	3.51189	2.32977	3.01468	3.83814
P30419	1.71147	3.1281	2.46702	1.13061	0.0344241	0.0616466	0.215833	1.83809	2.77144	0.321181	2.96236	1.3101	0.75107	1.06304
P30511	0.716205	0.151574	1.33221	0.721343	0.42563	0.0952772	0.0476541	1.37144	1.78473	0.595678	0.458055	0.804222	0.395156	0.590011
P30519	1.85347	0.645585	0.117396	0.255174	0.0679817	1.0348	3.10542	0.0625847	2.28046	0.797541	1.02425	2.13727	1.27134	3.03236
P30520	0.0535	2.40759	3.39877	0.187821	2.60198	1.05476	1.43419	1.22146	0.294918	0.248993	2.0104	0.883164	0.934374	0.343379
P30533	0.57646	0.424367	0.738137	1.84144	0.0582873	1.56571	0.278439	0.983765	0.130351	0.326297	0.826987	1.18951	0.514744	1.01664
P30566	0.569548	0.0613174	0.0557511	0.636203	8.52308	1.11418	1.01209	0.713312	0.974689	0.240974	0.555901	0.0534202	1.25783	0.941577
P30622	2.98573	0.0469883	0.619481	1.23043	0.692718	0.719944	0.96393	2.90392	1.13421	1.15414	1.31792	2.27198	1.35909	1.28392
P30626	1.6118	5.41319	0.844301	1.37639	9.88701	2.57802	0.291946	1.02618	2.18679	8.21101	0.760015	1.64832	0.0423305	0.745587
P30740	1.14794	1.93186	0.585497	0.28281	2.54642	0.742096	0.13497	3.26005	0.168496	1.47388	0.0810841	0.632269	0.880647	1.55112
P30838	0.617126	0.112436	0.0511148	0.444416	2.09798	0.734658	1.96189	2.94297	0.66195	0.552336	0.313003	1.4096	0.687076	0.203123
P30876	1.71875	0.333072	2.2881	3.29125	3.58527	2.26811	3.49053	1.43506	3.2246	5.01766	2.30665	1.80553	3.06701	2.94172
P31040	0.672104	2.20162	0.678459	0.294942	0.654804	0.0938098	0.02346	0.337579	0.263587	0.146626	0.0845624	0.241631	0.857196	0.494286
P31146	0.0770426	3.79115	1.45173	0.405707	0.144114	0.344106	0.258164	1.06139	0.32229	5.64735	0.990188	5.74472	0.487255	0.123621
P31321	1.43471	3.0131	0.987005	0.575632	0.0511187	0.778119	0.732585	1.74124	1.42899	1.717	2.17055	6.51304	0.238996	0.438495
P31323	0.0863883	0.255765	0.79066	0.15164	0.107731	1.73632	2.1711	1.23973	1.68647	1.03813	2.08688	1.42608	0.587621	0.600672
P31350	1.08586	2.20857	0.281475	0.517692	2.05626	0.0898135	0.808584	0.161599	0.869234	2.05959	1.24139	0.306069	0.35172	0.709845
P31431	0.774982	0.853336	1.97237	1.56647	0.0878585	1.57337	1.3378	0.808835	0.294724	4.75444	0.593665	1.47486	0.136922	0.829012
P31483	1.36531	12.308	2.79019	2.99979	0.347471	3.76462	2.14746	6.39771	4.62355	0.972586	16.0421	1.69088	5.98371	3.84497
P31513	1.01709	0.0633946	0.806957	0.877007	0.0667561	1.13569	0.597928	0.0614564	0.14929	0.260237	0.462226	0.397546	0.416141	0.744422
P31689	2.20802	0.807909	2.2289	0.242238	0.430237	0.924561	0.539502	2.85178	0.096216	1.9268	3.24108	10.2514	1.18324	1.03336
P31749	0.164929	1.59203	0.958973	0.443908	0.0822699	1.86003	0.644773	1.4769	2.64478	0.307036	0.752567	0.238228	0.0801329	0.564567
P31751	0.810372	0.109679	1.64542	0.419969	0.144368	0.620482	0.56896	2.16638	0.581144	0.808185	0.326269	1.71995	0.652468	1.12693
P31930	0.0574574	0.661269	0.780492	0.403428	0.0716524	0.0641575	1.09103	0.593676	0.801199	0.267411	0.669827	1.06705	1.00499	0.860485
P31937	1.08241	0.197208	0.806879	4.38461	2.07666	3.43996	0.186004	2.19856	3.56073	0.581264	5.81062	1.10852	5.01633	2.40482
P31939	1.84628	0.996339	2.98198	1.47828	5.21071	0.27126	0.596965	0.111559	0.442499	1.14402	0.978081	1.47922	1.32195	0.831578
P31942	1.33624	0.244669	0.737849	1.40333	7.39184	2.41026	0.995033	1.84876	1.4333	1.98115	3.63261	1.37789	2.63023	1.06289
P31943	2.03901	0.413951	2.36279	0.590843	1.79204	0.195152	0.845935	2.20712	0.460335	3.25361	3.388	0.120212	2.30215	0.976332
P31944	0.433034	2.19843	0.0582838	1.83695	4.71698	0.0604412	2.23705	2.92072	0.603833	2.64517	2.0671	1.79338	0.896289	1.04225
P31946	0.884729	1.77434	0.150416	1.14431	0.145172	13.5966	4.10891	0.801879	0.551913	0.975219	3.59331	2.16191	0.475106	0.547922
P31948	2.00058	0.502683	1.2494	0.56187	7.78387	0.357419	5.72056	2.43457	0.390552	0.0931084	0.912861	1.84278	1.94402	0.642017
P32004	0.734639	0.0599928	0.327281	0.711383	0.425292	2.88486	1.13169	0.0290793	0.988954	0.0589422	0.271946	0.43761	0.172292	0.514809
P32121	0.733784	2.00235	3.95052	0.252556	1.9628	1.69699	0.0482127	0.856809	0.782452	0.401774	0.541698	0.712537	2.18106	0.277038
P32189	0.377874	1.95273	1.18364	1.64819	0.257034	0.843876	2.30223	1.02539	0.526917	0.0799388	2.99666	0.74168	1.73581	0.734944
P32246	2.71339	4.30161	2.32234	5.45497	0.876934	0.699186	0.388563	0.479248	1.06718	1.9822	2.98348	2.73856	7.23397	1.33965
P32321	0.849825	0.28541	0.0571908	1.05664	2.71962	0.0593077	0.415289	2.74399	3.11067	1.88384	0.806068	3.78774	0.980636	1.76133
P32455	0.378637	9.95457	1.59003	0.753253	3.56325	0.042279	0.569406	2.95592	0.369587	0.352441	0.0508152	5.5154	0.546145	0.243021
P32456	0.586204	1.0995	0.32932	1.70006	2.38378	0.369969	0.643963	1.96045	1.49267	2.90616	0.513076	0.392706	1.31263	1.49952
P32519	1.3265	1.88043	0.848061	0.145528	1.08558	1.66633	2.3614	0.285542	6.24275	2.31728	4.22806	1.39129	2.65856	1.86241
P32926	0.857937	1.12529	1.5278	0.347531	0.0411497	0.184227	1.4743	0.378829	1.97854	0.614292	1.01854	0.609192	2.02007	1.02365
P32929	2.59286	2.58187	1.23171	0.713937	0.0951012	3.49129	1.56241	1.31327	1.13064	0.177461	0.102346	6.45183	0.518733	1.79471
P32969	3.04256	2.69153	0.947303	3.2602	20.5712	2.21033	0.450398	8.33274	6.49173	5.03288	9.64245	0.151283	3.31275	2.23515
P32970	2.28613	0.142493	3.75717	0.140804	4.60886	0.705846	1.34397	1.25796	5.03342	2.64013	1.45331	0.982823	1.05229	1.02969
P33121	0.849572	19.7059	1.13559	0.754212	0.0365331	0.75237	0.0654447	0.201797	1.02126	0.136344	1.49402	0.544055	0.910954	0.689437
P33151	1.18086	0.0358576	0.847665	1.48817	1.83373	0.169047	0.608765	1.25141	1.6044	4.29801	0.52826	1.93684	0.23538	0.971685
P33176	0.690429	0.557485	2.39922	1.13848	4.14846	2.73333	2.03314	1.33309	3.89476	0.438178	8.00239	8.28904	1.25033	3.89425
P33240	1.59935	0.0996863	2.71911	3.05366	1.75294	7.23739	0.564135	0.568691	2.34755	3.15673	5.53548	0.916583	0.654371	1.62081
P33241	0.0696664	14.438	1.31274	1.18212	0.0434388	0.116685	1.02813	0.771233	1.70003	2.14303	0.837674	1.5813	0.744664	0.670711
P33316	0.751606	0.178019	0.53953	1.75909	0.0624862	0.16785	0.0559682	1.20803	0.489094	0.349803	2.42087	0.206789	0.584285	2.03682
P33527	1.43386	4.95028	1.38691	0.597233	3.45498	1.11261	1.24869	0.725421	0.779432	0.282767	0.391387	2.71706	0.425082	0.493945
P33908	0.990538	5.02292	0.948058	1.80312	0.414847	0.0819293	0.163912	0.126354	1.5347	0.341484	4.48042	0.0757017	0.427793	1.33431
P33991	1.53125	0.218858	2.55845	0.926848	0.362156	0.294795	0.530803	0.848667	2.28247	6.14358	0.49604	0.21791	2.69372	0.762521
P33992	0.35461	0.396905	0.572742	1.39312	5.40138	0.650508	1.10339	2.44266	0.953635	0.412595	0.0339933	1.11051	1.35373	0.162571
P33993	0.755513	14.2658	0.180778	0.147353	0.0523425	0.609277	0.0468827	0.770993	1.55531	4.49294	0.765986	0.496183	1.67224	0.134698
P34896	0.657386	0.402757	0.952865	0.946817	0.0315306	0.0282325	0.677799	2.17706	2.18592	0.117674	2.00202	0.678248	0.343969	1.19006
P34910	0.0893224	8.7798	1.54631	0.104527	4.03201	0.398953	1.54843	2.46112	0.37366	0.623569	1.81724	4.41453	0.954767	2.86649
P34913	0.351911	0.156282	0.378921	0.257384	0.713134	0.147355	0.0491344	1.01003	0.245357	1.126	0.0590354	1.81539	0.170981	0.517613
P34932	2.85052	0.128193	7.42074	2.53348	4.63468	6.48672	5.36034	1.07704	3.1195	1.17552	4.30981	4.39286	5.89049	2.31589
P34949	0.911353	0.0239839	0.806849	0.0710992	0.527674	1.28899	0.791744	0.0465013	0.451845	0.0471278	0.271797	0.50148	0.157438	0.541607
P35080	1.34012	19.6324	1.17576	0.696998	7.1181	2.02995	0.22176	0.341896	2.57678	1.73251	2.13158	3.2774	0.192924	0.477852
P35221	1.08413	0.0246901	1.90815	0.878312	2.62607	0.721674	0.0465747	0.574447	3.13976	0.242578	1.23112	4.47413	1.17503	1.38273
P35222	0.73581	0.0741607	0.606857	0.78778	9.3907	2.25507	0.507117	0.988534	1.39715	1.12936	1.34468	0.55297	1.82555	1.18904
P35232	0.671524	0.227216	0.41318	0.0561309	6.93867	1.24715	0.720935	0.82601	1.72985	6.47387	0.965594	2.92569	0.978807	0.359171
P35236	2.02609	0.036914	0.134252	0.729531	0.450793	6.82186	0.765967	1.03778	0.912765	0.407932	3.63944	0.257278	1.36302	0.633531
P35237	0.683325	0.0660598	1.00606	0.244789	0.106466	0.0622864	0.451723	1.74509	0.894508	0.778835	0.486603	0.0287759	0.487841	0.596707
P35240	1.07089	0.383412	3.94194	0.757737	0.0931714	3.72634	1.33524	1.94422	0.868183	0.0579534	0.635038	0.0513895	1.74242	1.49188
P35241	1.88027	12.2598	1.83842	3.4396	8.78624	3.47508	3.79003	2.65488	2.92326	0.653803	3.71262	0.758137	5.0193	3.72217
P35244	1.82271	0.805048	0.450865	1.1998	1.3126	1.14483	0.61198	2.41952	0.158852	0.132547	0.0764428	0.972455	5.36887	0.609307
P35249	1.22852	5.01934	0.529124	0.575056	0.0766014	0.54871	1.64667	0.07052	0.171308	3.28763	0.370543	0.389308	0.179068	0.262834
P35250	4.16313	0.820126	4.39301	1.55897	1.48081	1.02269	0.372008	1.62436	0.232207	1.01501	0.111743	1.76575	2.02271	3.02829
P35251	3.17828	4.54263	2.95019	4.52087	2.87011	1.28495	6.3656	2.23333	4.62289	1.59396	5.47885	0.818215	4.76575	3.5171
P35268	0.315701	5.13439	0.0424916	0.699888	1.18109	0.39658	0.477683	1.40446	0.555653	0.877477	0.582571	1.20374	0.575205	0.042214
P35269	1.72828	1.06126	0.0689232	0.973782	23.7876	1.50096	0.428986	2.49856	6.33728	8.34143	1.37448	3.78865	0.953924	0.547783
P35442	0.631637	0.170005	0.463716	0.50397	0.0358038	0.609116	3.81623	0.856996	1.48129	0.267244	1.38713	0.118488	0.821497	0.245699
P35443	0.63963	0.49784	0.344362	0.935637	1.92247	1.60699	0.400305	3.39626	1.72809	0.558165	2.4143	1.31229	0.0388466	0.171056
P35527	0.16036	0.739099	0.0863342	0.281486	0.824142	0.626709	0.33659	3.86613	3.13054	1.49265	0.719368	3.62126	0.155826	0.514621
P35555	1.05675	0.0952204	1.28628	1.89528	0.10027	5.6947	1.51395	0.290115	2.09823	0.0267294	0.50871	1.65914	0.703188	1.2533
P35556	1.35097	0.923648	0.824805	0.896404	1.33736	1.69512	1.92902	1.74285	1.47598	0.0648195	2.20559	0.431084	1.23157	1.31107
P35573	0.699632	0.0267272	0.121505	0.396157	1.32279	0.630013	0.252087	0.608261	0.0314704	0.528647	4.2101	0.4695	0.811436	1.2554
P35579	0.433939	27.1875	1.86898	0.701255	0.231919	2.88417	3.30056	2.82304	1.12375	6.82811	0.360514	2.08931	0.0200795	0.55261
P35580	1.00128	0.0483992	2.72835	1.74563	0.560621	1.07241	1.16406	0.750711	3.33382	1.75941	1.59059	0.548155	1.9261	1.8143
P35606	1.65401	0.778142	3.09037	1.56436	0.0282553	1.01199	2.45487	3.90182	6.00293	3.37441	1.9461	7.15327	3.65483	1.26034
P35611	0.751572	2.67016	0.659395	0.162872	7.39386	2.75075	0.0466381	0.55925	0.271706	0.0323877	0.392253	1.83804	1.3254	1.01241
P35612	0.276002	0.240842	0.203338	0.662968	3.19373	0.600153	0.0324512	1.53429	0.789984	0.0338035	0.766609	0.590109	0.903407	0.450636
P35613	0.194294	29.3945	1.77826	0.170525	0.908605	3.68816	1.84468	4.57271	2.03196	3.84309	1.89046	0.941495	0.855055	1.66272
P35625	1.55977	0.473635	1.03353	0.795637	0.0498749	2.5455	1.56354	0.321408	2.34229	0.093068	0.912465	0.684246	0.233181	0.17113
P35637	2.63404	0.0311939	0.680692	1.44874	14.7159	0.058824	2.50083	1.51201	1.06516	0.735542	0.848407	2.07059	3.5834	0.619891
P35658	1.37934	0.0165	0.690098	0.750004	0.225873	0.482281	0.591375	0.271923	0.893695	0.783269	0.878829	0.0287498	1.11018	0.536548
P35659	1.1936	0.855475	0.574243	0.772685	0.0950094	0.964141	0.53896	0.291555	0.0354124	7.2098	0.613483	3.249	0.0493554	0.977985
P35749	1.60948	0.0491881	2.18024	1.06931	0.0129491	1.15946	0.951065	1.34708	2.30222	2.48882	0.627099	0.385678	1.48326	1.67726
P35754	0.591085	2.08234	0.127291	0.587946	0.697838	5.01609	0.0330113	0.101789	0.618167	1.09517	0.496915	0.792796	0.172312	0.0948442
P35813	0.417445	0.0366195	0.582667	0.995102	2.52576	0.742345	0.431736	0.638998	2.12844	0.107934	1.55621	0.191419	1.11176	1.15772
P35914	1.34112	0.348636	0.0352209	0.995237	2.24353	0.146099	1.97297	0.225318	2.05254	0.837298	0.307293	0.429099	1.39856	0.664825
P35998	1.66506	0.554586	1.23259	1.15692	0.0648882	0.290504	1.10427	0.477894	0.217669	0.363249	1.3268	0.735022	2.9326	1.33586
P36222	0.328445	1.71794	0.0589424	0.192177	1.11676	0.244497	0.550296	0.439917	0.992315	1.05854	0.172989	2.59799	0.534602	1.05403
P36269	0.608171	1.22439	1.37519	0.925205	0.0379211	1.01864	0.203793	0.488748	0.720841	0.915386	0.285669	2.32164	0.413684	0.878272
P36402	0.62015	6.49602	1.09982	0.533614	0.383997	0.448066	0.794557	2.05213	0.457887	0.933778	0.327963	0.0752742	1.18751	0.390227
P36404	2.07862	0.334418	0.0973113	1.58638	0.828549	1.0959	0.201892	0.933793	0.378062	2.828	0.905222	0.186486	2.63459	0.773405
P36405	0.816272	0.994709	0.755877	0.730463	0.359271	1.28676	0.911754	0.881997	0.705788	0.254866	1.27933	0.0990796	1.02649	0.770454
P36507	0.598506	0.273453	0.189542	0.164797	0.389111	0.511051	0.343065	1.61674	1.76733	0.819262	0.0944973	0.072647	0.171054	0.0376608
P36542	1.35597	1.23419	4.55192	2.0535	6.76389	2.40474	3.74192	1.09887	0.556118	0.185612	0.907088	5.76061	0.781772	0.938566
P36543	4.0415	2.96824	1.26136	0.753972	2.41042	9.09097	0.0654239	3.29497	0.816749	3.54381	5.73834	0.731177	1.366	2.31828
P36551	0.291564	0.138115	0.668292	0.818868	2.02271	1.43248	0.130268	0.937244	0.487876	0.94302	0.860848	0.473805	0.906626	0.561404
P36575	1.38416	0.252185	0.229292	1.49518	17.6596	2.89762	0.118928	0.430934	0.513059	0.912423	0.142894	2.48326	0.103464	1.82235
P36578	0.426674	3.77025	1.97905	1.30587	0.0409296	1.1361	2.71773	8.17661	0.77803	5.0408	3.7	19.1663	0.159466	0.245765
P36776	0.731691	25.1288	2.00093	1.0703	0.684343	4.00337	0.735551	1.72204	1.47942	0.510801	0.490984	8.90795	0.391052	0.900109
P36871	0.0903083	2.11957	0.0972397	0.422723	0.168929	3.52937	0.0504359	3.88794	0.251856	1.61733	0.727191	0.606026	0.394898	1.11095
P36873	0.746397	0.157844	1.54996	1.24779	0.0332427	3.86952	0.80393	0.673279	0.0743424	2.54331	0.143101	0.720633	0.569874	1.02656
P36915	0.255508	0.0252156	0.0917063	0.274085	0.168067	0.465661	0.190264	0.953342	1.247	0.099096	0.735847	0.581859	0.434497	0.933848
P36952	2.11545	0.187888	2.59565	1.20899	18.3439	0.0549334	1.15397	0.734241	3.15564	0.114482	2.24483	0.101516	3.58542	0.894649
P36955	1.72395	0.251921	2.45293	0.144101	0.0767807	0.824992	0.551902	0.212055	0.257563	0.859649	0.614594	1.16679	1.19658	0.790347
P36957	1.74055	1.03597	5.14299	1.08947	0.25239	0.542376	1.07887	1.67294	2.25773	2.32104	0.16297	2.8212	1.96667	1.3423
P36980	0.535544	0.885876	0.432487	1.64511	0.0834816	2.24248	1.57024	1.12039	1.53155	0.93469	5.12095	1.2268	2.53697	2.0767
P37108	3.41746	0.106504	2.30107	6.52501	6.6366	0.10042	7.13216	1.13573	2.88432	5.05706	17.1387	14.2892	1.22347	4.61776
P37198	0.152901	2.46623	0.691476	1.002	6.52113	0.0341463	0.0341574	0.351077	0.298493	1.15501	1.01969	0.69375	0.0297157	0.261699
P37235	0.974039	0.0349549	0.546603	0.310866	1.4295	2.53779	0.0329689	1.05047	0.370425	6.52513	1.06954	0.852685	0.401546	0.473613
P37802	1.36022	0.674667	1.40211	0.0952389	2.01666	4.0894	0.0909051	2.14899	0.226971	0.313383	1.09223	2.3511	0.6834	0.522356
P37837	0.126655	0.0749962	1.43195	1.92679	1.19937	2.61635	1.24052	0.65433	2.2853	1.36203	2.20972	1.4106	0.307686	1.21937
P37840	1.89971	0.175761	2.01355	2.95253	1.73976	5.13736	1.92299	2.99882	7.86421	0.0690732	5.73639	2.49435	3.8939	3.58802
P38117	0.198376	0.201368	0.0305147	0.298472	0.0353409	4.17703	1.30126	1.36089	0.43469	0.329735	0.0380331	1.22803	0.0550766	0.424414
P38159	1.22061	4.44775	4.6506	3.33291	0.19515	2.0619	2.69182	1.97623	0.523708	3.0589	5.46043	0.064582	1.42941	2.4775
P38432	0.549715	1.3348	0.197302	0.643289	0.773632	0.0682019	0.696199	0.280489	0.740903	1.05598	0.766935	0.882249	1.1277	1.50277
P38571	1.46793	3.92256	0.729507	0.924972	0.938762	0.210142	1.26126	0.345694	3.88389	3.5911	0.0505139	0.621339	2.0482	1.00658
P38606	1.04353	7.58532	1.3561	1.51593	0.583359	0.723239	0.200965	1.61114	0.702475	2.59581	0.193169	0.564271	1.53853	1.30875
P38646	2.84967	14.5965	0.623657	1.8436	5.48944	0.103479	3.82996	3.93652	3.39241	6.36172	0.248742	0.0478066	2.31884	2.10658
P38919	1.43325	0.628308	0.51442	0.819977	1.50931	0.248949	0.284605	0.694744	0.666188	0.222349	0.512934	1.11727	0.74279	0.988048
P39019	1.54253	3.33856	0.859101	0.560206	0.0663318	2.07877	0.0594127	9.03773	9.19715	18.0714	0.904307	7.90255	1.1888	1.59318
P39023	1.48525	88.8719	6.48118	0.777562	25.9794	8.77233	3.18701	15.3912	3.32462	3.27433	3.56694	25.2441	0.949515	0.334485
P39059	1.16217	0.211561	1.51952	1.23048	0.0345069	0.617949	0.432704	1.87428	0.0771695	0.732944	0.92839	0.221928	1.26376	1.184
P39060	0.543754	0.0257578	0.421552	0.178168	0.672031	1.04432	0.826008	0.249703	0.515592	1.06288	0.0291899	1.34642	0.0634057	0.418798
P39687	1.07372	5.6642	2.49618	0.485461	19.9325	0.190738	0.658566	0.672371	1.22499	0.851787	3.2885	1.58557	0.118564	0.339351
P39880	1.02591	0.46634	0.736433	1.74624	2.80426	1.50424	0.78709	0.416392	2.89	0.868117	0.931789	2.01001	0.584044	1.06418
P40121	2.02385	0.991382	0.163889	0.267173	0.0949046	3.65403	0.0850051	1.7474	0.10612	3.54189	2.45123	13.6622	1.3729	0.407045
P40199	2.67795	0.811283	6.50462	2.69652	0.0776638	0.904022	6.95627	0.571985	1.30358	0.144923	0.334321	1.67061	5.80965	2.53155
P40222	1.18793	0.0426308	1.74424	0.716136	2.02039	1.44704	0.281461	1.03319	0.752946	0.0837685	0.0483112	0.222842	2.93834	1.0012
P40227	2.29758	0.0566859	0.0515401	1.28833	0.0596917	1.3362	0.908909	0.439622	4.07149	0.222773	0.770868	7.21024	4.51175	2.25295
P40261	0.378404	0.522815	9.57502	2.06648	0.0786483	9.29565	0.845333	9.34017	7.56306	3.669	2.36991	9.89044	0.0612842	1.21436
P40429	1.01022	2.64893	1.5898	1.00031	1.35671	6.24752	2.95117	18.1105	2.1672	10.8499	4.27589	29.6649	0.453074	0.665017
P40616	0.484947	5.41302	0.88367	0.698457	3.86113	0.874726	1.25001	0.0428264	0.104034	1.11051	1.65209	3.46387	1.30496	1.39665
P40692	2.54081	0.344343	0.373068	1.05418	0.115219	3.61085	0.335402	1.3259	0.740803	0.591256	0.774979	0.0953253	0.763139	1.03776
P40763	1.14902	1.72833	0.202452	0.929001	2.6834	1.32966	0.490033	0.887414	1.68961	2.6738	0.841114	1.33636	0.669919	1.85486
P40818	0.882963	0.464736	0.422548	1.02283	5.73908	1.08551	0.607687	0.911294	1.00737	0.477352	0.51469	0.588919	2.262	0.849116
P40855	0.0825346	0.0488711	0.0444347	0.338044	0.4117	1.01375	2.30252	1.89508	2.69456	0.384122	2.20891	7.66384	1.00251	0.662166
P40925	0.885419	2.18451	1.19172	0.474897	5.15794	0.288362	0.0824158	0.169418	1.44042	5.06515	0.792991	10.0487	0.501892	0.473575
P40926	0.455051	0.0598775	0.873907	0.769183	1.60982	1.63726	0.847133	1.04484	0.916549	4.82397	0.0678559	0.498696	0.681193	1.1899
P40937	1.07657	1.53031	2.86749	0.729374	0.56528	1.0123	2.02526	0.247156	0.15802	0.263707	0.625007	0.316291	0.660715	1.09101
P40938	0.0644134	0.494415	0.208072	0.452268	0.467402	0.647322	2.30234	0.0739498	1.05187	3.29763	3.45785	1.41146	0.751107	0.895754
P40939	2.97542	0.050338	0.366148	1.14405	12.0856	0.711939	1.09199	0.634387	2.4894	2.21164	0.798634	8.15701	0.206521	0.909389
P41091	0.315769	9.39317	1.11716	0.527886	0.112509	3.01541	2.51933	0.569673	3.27092	7.558	1.63458	13.5901	0.306842	0.193019
P41214	0.799314	0.0270455	0.295085	0.587951	0.0284796	1.42804	0.255089	0.838997	0.254762	1.84209	1.10337	0.0471246	0.0665756	0.488595
P41223	3.10183	1.03844	4.50887	1.72417	8.60662	4.416	2.25203	0.801237	2.91955	1.98497	4.99538	0.160013	7.68603	2.40561
P41226	0.536647	0.890167	0.653483	0.331431	0.844584	0.478021	1.98848	0.185801	0.282093	1.78889	0.0542996	1.16169	0.0393162	0.389528
P41236	2.76697	7.61751	7.0034	2.56515	14.5192	2.44763	6.2214	7.92093	3.85833	0.418106	4.7744	0.270947	4.53944	5.42004
P41240	0.684811	0.0954109	0.77038	0.424261	3.8681	0.0449804	0.044995	1.29491	0.0561716	0.28122	0.162186	3.74053	0.195721	0.0430915
P41250	2.39621	4.58402	1.58777	0.6471	0.114931	0.514545	6.27948	0.476129	2.82728	0.684327	2.65925	1.04595	0.985119	1.08446
P41252	1.51732	26.9535	0.508883	0.669491	0.930581	0.47217	0.472323	1.57062	0.971182	0.984011	1.03485	0.615924	1.49859	0.984508
P41567	0.101625	1.26367	4.54113	0.654081	4.49897	5.73051	2.80539	1.63339	4.88893	3.66551	0.409158	17.1954	1.26171	0.054355
P42126	0.689488	0.931093	0.371205	0.201714	1.20774	1.09487	0.751135	0.131928	0.16024	0.267411	0.693998	1.05286	0.279165	0.676095
P42166	0.47132	0.101484	0.207612	0.150423	0.0801493	0.0239219	0.67003	2.97605	1.1352	0.598243	0.678191	3.20595	0.70781	0.962526
P42167	0.47132	0.101484	0.207612	0.150423	0.0801493	0.0239219	0.67003	2.97605	1.1352	0.598243	0.678191	3.20595	0.70781	0.962526
P42224	1.46973	2.08186	2.3941	0.948159	2.37329	0.02104	1.07339	0.216324	2.99532	4.03399	1.56785	3.14939	1.39156	0.161251
P42226	0.327927	0.0298731	0.0271613	0.472306	0.251657	2.14067	1.04251	4.31501	1.33664	0.469599	0.846339	0.104103	0.539264	0.539677
P42229	0.095982	5.40432	0.310047	0.299521	3.39135	0.714496	0.142946	1.32231	0.178453	4.16926	0.644065	0.132037	0.155447	0.992512
P42285	1.74029	1.71746	2.81079	2.10441	1.12129	1.004	1.84666	0.033299	0.48534	0.944932	1.82952	0.0598505	1.83201	2.69935
P42331	1.41197	1.91101	0.144794	0.590113	2.92616	0.825846	0.976317	0.0385954	1.73449	0.547616	2.21076	0.832442	2.25408	0.899051
P42345	1.33193	2.16885	1.28748	1.15128	0.094374	1.26754	0.405743	0.0173763	1.94169	0.211325	1.36095	1.81144	0.98541	0.453341
P42356	0.564852	0.516032	0.208528	0.887633	1.04654	0.32437	1.58632	1.51929	1.68781	0.0375552	0.844698	0.299714	0.0156824	0.50065
P42357	2.11067	2.92323	3.12011	4.47941	0.0446122	8.14892	1.91802	0.533916	2.99305	2.49743	2.06446	1.55019	3.71961	2.4109
P42566	2.12089	1.95025	2.57921	3.0659	0.124464	2.53538	1.61648	1.34635	4.24477	6.09666	8.60603	0.278661	5.33417	2.37552
P42574	0.698526	0.0752032	0.273506	0.37156	0.0791908	7.87072	0.655121	0.437424	0.354197	3.25099	0.255671	1.17674	0.863898	0.611367
P42575	0.826354	0.0271838	2.2986	0.725265	0.0858757	0.205048	0.663168	1.37034	0.064016	0.160246	0.462088	0.589322	0.423801	0.589311
P42677	1.07448	0.212076	2.69954	4.19125	6.31635	6.39877	2.80997	11.3076	2.24741	2.91707	3.12434	8.12954	1.0441	3.25659
P42704	0.642528	0.195665	1.04765	1.24601	0.0228933	1.82438	1.61992	0.674427	2.0991	0.341757	0.936219	0.352013	0.838429	1.13899
P42765	1.83345	3.32338	4.5124	2.01419	15.8182	0.417806	0.334353	4.8971	0.417405	1.98261	8.93847	1.85303	4.61766	1.80117
P42766	4.55736	0.852172	5.55283	0.140346	30.2111	4.01747	10.9779	8.39887	7.86	41.5833	10.4485	21.0352	7.50859	0.384876
P42785	0.292942	0.21476	1.57713	1.32226	0.452295	0.280374	3.44348	0.336313	2.56763	0.74661	1.19815	1.19707	0.216884	1.08932
P42858	0.809059	0.0220261	0.82109	1.28414	0.92776	1.17339	0.69595	1.27048	0.739147	0.389526	0.648984	0.0767571	0.569306	0.954996
P42898	0.879452	0.0378727	0.84365	0.224543	0.0398809	0.23211	1.08949	0.587436	0.602017	0.63256	1.93136	0.39594	1.24304	0.59867
P43007	1.14047	0.0628192	0.399816	0.341411	0.899773	0.148077	0.888751	0.182696	0.517773	0.987505	0.249163	0.711472	0.0515455	0.567434
P43034	0.313579	0.462928	0.578824	0.0262113	0.39105	0.300125	0.250185	0.617151	0.343563	1.02861	1.68336	1.15735	0.326479	0.167721
P43121	0.0744112	1.3746	1.0683	0.464415	0.267713	0.0830884	0.0277051	1.02513	0.53343	0.115438	0.399116	0.255909	0.19282	0.451061
P43155	0.435095	2.93559	0.676707	0.735451	2.44962	0.917681	0.809982	3.11021	0.943766	2.13763	0.843441	1.8396	3.4763	0.258572
P43235	1.4611	10.0401	3.58628	1.53541	0.125863	23.7792	0.225469	5.21419	13.2293	13.6221	5.2826	28.1155	3.04032	0.755755
P43243	1.26656	0.234929	1.1666	1.01787	0.0190297	0.749724	0.86928	1.22633	0.617078	0.674689	0.860134	0.094464	2.29839	1.7303
P43246	1.00973	0.0159437	1.79755	0.945285	0.0503673	0.180395	0.225567	0.417318	0.394237	0.0313289	0.95761	0.313753	0.941933	0.518459
P43251	1.23784	0.420655	0.822888	0.705379	0.0536922	0.70912	0.62519	0.444866	0.450279	0.500955	0.563379	0.222108	1.15054	0.322399
P43304	1.31036	3.40789	1.35561	1.50335	0.580508	2.61075	1.46364	1.47487	0.501586	1.61432	2.862	2.54484	1.64782	0.961966
P43307	1.86543	8.18345	1.71168	2.145	2.41739	1.68448	1.01464	1.5643	2.4881	3.88795	4.81108	0.0669435	3.75148	0.832897
P43353	1.11184	11.1406	4.33978	1.13847	4.12492	1.02423	1.08666	0.287202	4.76742	0.51746	1.38024	2.12392	0.0540204	2.08138
P43403	1.11659	16.6358	1.74526	0.590105	0.35522	0.0804385	0.0804646	1.15785	0.904065	0.502906	0.906704	0.371621	0.0350007	0.732075
P43405	2.15541	0.0418453	0.0760934	1.40588	0.352513	2.09112	0.631485	1.62264	0.739072	1.00481	0.948419	0.0729119	1.27042	1.20954
P43487	0.0398471	1.10005	0.197494	0.04663	0.423349	0.155818	0.578605	0.503211	1.09901	0.185451	0.378774	0.164446	0.542087	0.0852503
P43490	0.29198	3.51926	1.36984	1.07386	1.82057	1.67672	0.698858	0.359151	3.31532	0.048532	1.90329	0.0430351	0.182395	0.0446195
P43652	0.0843691	0.397639	0.817603	0.789846	2.31468	0.282622	0.848142	0.19372	0.588232	0.19633	0.113228	1.44623	0.491903	0.902512
P43686	0.649741	0.0854957	1.39922	0.253448	0.270087	3.3318	0.0806382	8.70259	1.75726	0.671987	0.0968876	0.148969	0.0701524	0.154453
P45877	0.61895	1.26244	0.761665	0.517364	13.4525	1.28352	0.592586	1.11663	0.739782	0.20576	7.00131	0.943351	3.00725	0.662102
P45880	2.53967	0.925422	1.33224	0.457228	1.60728	0.290853	1.16379	3.28947	2.63333	3.93314	0.262182	9.00296	1.20229	0.557278
P45954	0.295305	0.314746	0.127188	0.276459	0.0736523	0.461638	0.131939	0.101708	0.394416	0.0692795	0.22365	0.203836	0.803478	0.0947681
P45973	0.636578	1.31268	1.0677	0.630332	9.83148	1.09355	0.423889	1.93949	2.04844	0.0854619	1.64293	1.59143	0.892183	1.11311
P45974	0.837236	1.72104	0.583321	0.864488	1.41258	1.86973	1.43026	2.71395	1.23614	0.343814	3.04037	1.00459	3.15855	0.158048
P45984	0.555055	2.91518	1.19532	0.673596	1.14413	0.0459097	1.01034	2.36012	1.20397	1.33477	1.98644	1.45793	0.419504	0.373845
P45985	2.54745	0.725568	1.87494	2.18864	5.10701	2.62847	2.08905	1.73995	2.02342	1.20061	4.50071	1.92306	5.23286	2.86303
P46013	0.988902	2.22283	0.154319	0.888892	0.554052	0.864171	1.407	0.477159	1.5788	1.8343	0.384684	0.0295735	0.139267	0.96586
P46060	0.826148	1.07052	0.926623	0.805649	1.37367	1.42217	1.96092	3.83336	1.45551	3.52454	0.554368	1.27855	0.434845	3.86639
P46063	0.0974297	1.44227	0.891716	0.741094	0.521344	4.84217	0.217653	0.167781	0.81515	1.80327	0.762859	13.4699	0.994089	0.781668
P46087	1.45327	1.39544	1.26876	0.551561	7.73901	0.219288	1.44777	0.0450925	0.219078	2.04208	0.105425	1.52184	0.229002	0.630237
P46100	0.363122	2.05962	3.59096	2.78444	0.679249	1.00299	0.843216	0.910559	0.359772	0.133421	3.0394	1.77464	1.39285	0.930208
P46108	2.17433	0.301218	1.51204	1.00718	5.19523	1.66666	1.37473	3.0683	1.20014	2.40578	1.67984	0.560833	0.660268	0.872221
P46109	0.206769	2.73678	1.1132	0.0403277	1.40205	0.269361	0.0384926	1.93861	0.144162	0.0801932	0.0924984	1.74115	0.200923	0.523006
P46199	0.0545624	3.24891	0.0587502	1.08545	3.01671	1.09665	0.243779	1.12753	2.01365	0.761811	2.34322	0.342402	1.15441	1.34243
P46379	0.346692	0.697973	6.45812	0.324566	0.0432343	0.077424	3.91118	1.55228	0.773497	5.97006	0.558335	2.43232	0.471646	0.890071
P46459	1.36093	0.387363	1.5842	1.03303	2.29313	2.58748	1.27362	0.211137	1.07708	0.342371	0.14809	0.151797	2.43046	1.73124
P46734	0.585198	2.42633	2.57296	1.36962	11.7884	2.28703	0.108942	2.4634	0.952016	1.8157	1.57073	2.21382	0.331714	0.834662
P46736	0.462837	0.0685148	4.36066	0.677028	2.45302	1.48582	1.48631	0.19926	0.484043	2.55797	4.34806	0.119381	0.505971	1.29965
P46776	0.189063	12.6663	0.029082	0.0316066	2.22299	3.7095	0.965386	2.8217	1.16752	3.89676	1.92168	4.79297	0.950264	0.375597
P46777	2.39666	0.118261	0.913967	2.1619	11.3324	11.3178	0.111542	4.70046	2.78497	10.5733	3.48448	0.412119	0.194075	2.08305
P46778	3.02866	2.39183	2.98951	1.72421	1.83741	4.20444	1.09717	5.26257	5.02223	9.90501	1.42811	7.43189	3.89753	2.18906
P46779	0.174056	0.171773	0.948651	0.746844	1.38624	0.764028	1.13409	0.932518	2.62934	1.82266	0.73971	6.16557	0.991947	0.372382
P46781	0.128318	3.14054	2.67122	1.10118	1.24949	0.191041	4.29983	1.76778	0.17893	2.78694	1.14806	6.26646	0.665014	1.73868
P46782	0.356277	55.0309	0.109606	0.0595605	2.86142	6.47883	3.22591	0.175296	6.31647	6.98787	0.409837	10.6074	0.0989155	0.381116
P46821	1.08636	0.0173855	2.46593	1.46025	7.92709	0.540949	0.901874	1.23034	2.29273	2.80129	0.0985101	0.212049	1.1555	0.47112
P46926	0.0465	1.35626	0.50069	0.652984	0.0579879	0.990132	0.53882	3.04291	0.842929	1.58814	1.56014	1.63328	0.225927	0.198968
P46934	0.504531	2.67678	1.17343	0.96828	1.86237	0.450692	0.0225419	1.08895	0.590966	1.16056	0.866699	0.208217	1.58847	0.669236
P46939	1.07148	1.19427	0.108586	1.81443	1.90211	1.675	1.90083	0.506519	2.58392	1.78937	1.04889	0.0260114	3.22156	1.59118
P46940	3.07169	0.0189462	3.89315	1.44157	2.434	2.34018	0.357395	3.39789	1.47236	1.52638	0.365002	7.69184	2.192	0.941257
P46952	0.0675324	0.432342	1.09074	1.10639	1.60416	1.43274	0.528023	0.775306	0.282507	0.15715	1.8475	0.994802	0.773719	0.939129
P46976	0.56074	0.714152	0.0525025	0.399421	0.450607	0.653351	0.0544636	0.251905	0.232063	0.534859	1.11246	0.622971	0.284289	0.469435
P46977	1.17416	24.7037	1.39878	1.78332	0.0934622	0.83686	3.62757	3.09752	3.79709	0.581343	1.7659	1.49974	0.606896	0.427582
P47712	4.79576	12.6462	3.09831	6.95902	0.159482	4.0698	0.999924	0.587283	0.624151	2.60832	5.74965	0.131946	10.1903	4.10409
P47755	2.24397	0.182373	1.6108	3.50126	1.37174	10.7841	1.62182	1.03553	2.85295	3.83955	5.34398	1.0441	3.05701	3.27115
P47756	0.414581	0.685076	0.269917	0.451305	1.32257	0.538286	0.215384	1.51643	1.33098	0.403847	0.155272	0.0795792	0.131164	0.536308
P47813	2.08534	2.3214	6.60145	8.39466	12.9506	11.1303	18.5409	0.0478814	10.003	11.5493	28.2662	3.09818	5.06595	8.47674
P47895	0.0690135	0.0817297	2.37794	0.484567	0.0860635	0.0770612	0.115629	0.950771	1.25104	1.60597	0.0463099	1.07822	0.134125	0.110737
P47897	0.861164	0.231782	1.81291	0.274842	2.24632	3.89005	0.437226	0.179756	3.43873	6.6495	1.96211	3.06934	0.646631	0.711839
P47914	0.27463	0.758875	2.20957	0.214252	0.114159	1.32884	5.93057	6.51597	9.44611	6.81678	0.737136	19.8341	1.51793	0.489627
P47985	0.298272	0.678102	0.0642331	0.628281	1.18939	0.93255	2.2655	0.0684862	0.90471	1.527	0.845889	1.74395	0.0579678	0.0638134
P48059	0.236898	0.224439	2.19369	1.13662	0.0590849	1.03164	1.45535	3.20926	3.6337	0.661524	5.97708	1.4665	3.17676	1.92595
P48060	1.00792	0.785659	0.03192	0.728509	2.95748	0.728234	0.0331123	0.238235	0.0413372	0.137968	3.54084	1.40693	1.23868	1.90269
P48147	1.03226	8.45944	1.17818	3.01994	0.669388	1.49842	0.507323	1.58802	2.87882	1.39322	1.46847	0.766814	2.10646	1.50175
P48163	0.606659	3.00981	0.118768	1.1617	2.87344	2.89435	5.72898	0.949739	1.38427	3.25322	7.2535	5.99388	1.12542	1.12092
P48200	1.27807	1.53375	1.46791	1.05691	0.0850039	0.970433	1.23723	0.25433	1.11683	0.317239	0.731836	1.72301	1.01011	1.8229
P48426	0.793195	0.298883	1.63051	0.379725	0.0899233	0.805173	0.0402717	0.620883	0.050275	3.27209	1.01612	0.8501	0.77077	0.539952
P48444	1.807	2.87067	0.949118	1.03151	0.604577	4.42913	2.21528	1.06256	1.59787	1.23072	0.946376	0.181887	0.813714	1.7444
P48449	1.60236	0.618855	0.876367	0.773859	1.30043	7.32725	1.64775	0.554797	0.602925	0.355119	1.68385	0.0524829	2.32323	0.244868
P48454	0.889033	4.21138	0.683764	0.297248	0.0791908	0.212722	1.41861	0.145808	2.65648	0.295545	0.0852236	0.929371	0.61707	0.203789
P48506	0.0213615	1.03717	1.08105	0.174984	0.754017	2.50451	0.0238602	0.515006	0.148935	0.049709	0.802712	0.0440788	0.228333	0.388463
P48507	0.610704	0.262415	1.27862	2.3822	3.8079	1.43961	1.099	0.662168	0.851581	1.10532	1.10222	0.322602	1.15391	2.2139
P48553	0.585353	1.00839	0.49759	0.522758	0.0384193	0.550409	0.0172059	0.0176846	0.107399	0.657044	0.909613	1.58929	0.029937	0.346037
P48556	0.652183	0.210642	0.06384	0.898163	1.10905	0.481983	0.264898	1.15714	0.661396	0.137968	1.98924	0.73405	0.864197	0.824498
P48595	2.38463	6.53558	4.62178	4.22569	0.169929	4.71679	2.51136	2.58124	1.42508	0.475639	1.92018	0.471503	7.61369	2.84241
P48634	0.706499	0.0717151	0.195615	0.0708653	0.393844	0.112698	0.0901874	0.741574	0.0281474	0.0469728	0.379264	0.791398	0.215765	0.410267
P48637	1.25396	0.601589	2.53967	2.37581	0.335091	0.666755	2.66789	0.377041	3.70527	1.0343	0.0400686	0.184822	3.65553	3.16184
P48643	1.4367	0.0386687	2.00403	2.40726	35.9142	2.58865	0.401188	0.637269	0.0910622	0.0759829	1.92813	3.22635	0.444207	1.92108
P48651	1.29601	0.391565	0.454343	0.881755	2.86259	0.168272	0.302987	0.0346019	2.05935	3.15613	1.45617	1.72239	0.11715	0.515856
P48668	0.378793	4.0363	1.8354	1.77309	2.54603	1.24679	0.141034	1.08718	1.23246	3.1103	0.819606	1.17244	0.934426	0.944436
P48681	0.0330628	1.1063	0.0356004	0.386908	3.29848	3.54415	0.811684	0.645281	0.875967	0.0769382	0.917374	0.969925	0.810858	0.353678
P48723	1.95042	1.71851	3.10246	1.29684	0.552791	0.890944	0.049513	0.86514	1.60711	3.61033	1.42777	0.640284	2.3691	1.37513
P48729	1.47188	1.07958	1.65477	0.987864	1.45761	0.749251	2.63532	0.646098	2.02224	1.74313	3.34066	0.535973	1.262	1.64396
P48735	0.132109	22.1378	2.84497	1.31407	3.84032	0.221271	0.295124	0.910004	6.07911	1.11611	1.16679	2.75307	1.08285	0.565276
P48736	1.70698	1.17921	1.27639	1.27621	0.0591305	0.847127	0.873883	1.52421	0.0661183	2.81365	2.8954	2.69065	0.368605	1.16661
P48960	2.01812	5.00807	3.02012	0.960671	11.901	0.572911	1.91032	0.0392695	2.52793	1.19396	1.56079	0.0705818	0.565052	2.19541
P49023	0.296129	10.6854	0.212572	0.779708	2.80421	0.0826651	0.330768	2.71977	0.309697	2.35443	0.92367	5.5504	0.191838	0.527957
P49116	0.68523	2.44307	1.50919	0.783649	0.563206	0.243452	1.18287	0.0536372	0.304023	2.06567	0.0836015	0.160676	0.0907988	0.683026
P49189	1.72518	2.2894	1.85759	2.08397	0.138799	2.05063	2.6427	3.27322	3.80245	1.03601	7.39397	1.17753	3.94766	3.33373
P49207	0.976623	0.32127	1.05158	0.126985	0.405967	2.68887	4.06043	2.49158	1.66445	15.5297	0.946603	11.3077	0.105446	0.348237
P49247	5.68628	2.47127	0.437337	4.39654	4.8065	1.92749	5.21724	0.699444	7.7875	1.89031	1.90782	3.35947	0.59202	0.97758
P49257	1.06149	23.4536	2.6125	1.77455	1.24444	1.08368	0.33876	2.71585	2.66431	2.47013	1.58739	0.0625817	1.20831	1.07061
P49321	0.997616	4.7391	0.954832	1.29715	13.5743	1.48526	2.35243	0.305417	0.525527	0.567475	2.70746	2.42451	1.78803	1.44661
P49327	0.78617	0.210506	0.999516	0.762708	0.0985192	0.793926	0.286788	1.26977	0.743591	0.275759	0.0795183	0.0407543	0.019192	0.232401
P49354	1.05801	0.241116	0.801669	1.10054	0.0244332	0.306284	0.700306	1.01221	0.273206	0.45593	0.788835	0.877349	0.837708	1.46711
P49356	0.195169	0.0577827	0.105075	0.0570979	0.851853	0.381374	1.41699	0.938091	0.620706	0.527903	0.617303	0.402726	0.0474129	0.208776
P49368	1.66751	0.507797	1.7955	1.39383	2.03721	3.08554	0.159649	4.97741	0.199305	0.88694	6.64974	1.76959	5.92592	1.0193
P49406	0.329216	0.146204	1.52871	0.987219	0.0769781	2.61919	0.0919313	2.62154	6.77123	1.4667	0.856037	0.467037	1.3996	1.60677
P49407	1.50805	0.158286	0.32075	0.762547	0.0232175	0.3742	0.166365	0.384736	0.545185	0.35226	1.34925	0.192087	0.8503	0.836467
P49418	1.87816	3.65409	1.55285	2.19787	0.125473	2.84617	1.34862	2.8878	2.4731	1.56091	3.91592	3.73712	3.09609	2.332
P49419	1.79839	0.596332	2.09134	1.04625	1.97356	1.42288	0.734629	0.613494	0.77381	0.19131	2.23424	0.254463	1.93728	1.67093
P49458	1.6585	4.12932	2.8359	1.16449	9.63084	0.648164	1.15866	2.85606	5.3191	0.385939	1.66935	4.79117	2.498	3.45955
P49459	0.07071	3.2283	0.304549	1.36532	1.02564	1.10538	1.44694	0.0405893	0.295799	1.15181	1.39817	2.40748	0.0687108	0.302559
P49585	0.207963	3.50267	0.0497611	0.297444	0.115263	0.51603	0.335528	1.64474	0.708861	0.967874	0.837292	0.381445	0.531203	0.024718
P49588	1.56921	0.146712	5.11343	1.35308	9.52697	9.08377	3.23135	4.12457	3.13787	1.50044	2.32765	4.51619	1.72549	0.574263
P49589	1.54068	0.655681	0.770221	0.837082	11.4135	1.53602	0.0409739	0.357968	0.716122	0.0853625	0.0492305	5.26074	0.445573	1.21645
P49590	1.88103	3.98787	0.0533001	0.289635	0.679031	0.828537	0.331746	0.397806	0.13805	0.37201	2.05941	2.02617	0.962026	0.635423
P49591	1.72184	15.0101	5.61349	1.903	45.8075	4.11228	1.49586	0.38437	5.3355	0.1113	2.37499	16.8766	0.185907	2.20003
P49593	0.200716	0.0216091	0.216122	1.00359	1.37669	0.366745	1.36555	0.293278	1.01776	0.762342	0.440791	0.150608	0.372352	0.487977
P49642	1.48306	0.767198	2.91607	0.528201	2.19722	0.0720002	1.14289	1.40911	0.604423	0.600199	1.72538	2.0435	2.94493	1.51748
P49643	3.93663	0.571753	4.23879	3.65063	8.75318	2.73694	1.8667	0.383727	0.621435	3.37044	6.92794	5.36433	5.55757	4.05218
P49662	0.690523	0.654205	0.446114	0.355549	0.0344448	0.123367	0.445184	0.792755	0.385153	0.0642748	0.791885	0.323372	0.401736	0.650025
P49711	0.965461	1.05706	1.05918	0.213171	0.0454333	0.732256	0.142429	0.501916	0.203209	2.16188	1.23587	1.85098	1.32759	0.506643
P49721	0.48788	0.048148	1.09443	0.951548	0.101402	0.499374	1.4532	0.186704	3.45825	0.189219	0.695282	0.501068	0.382208	1.26124
P49736	2.53787	3.32888	0.294287	0.639666	5.4533	2.04907	3.31446	1.38957	1.30666	3.45257	4.08715	0.805665	3.45257	1.67065
P49746	0.119464	3.70969	1.4794	0.0465997	0.0496592	0.133394	0.0444792	1.05149	0.0555276	0.713805	0.320653	4.60151	0.116086	0.51117
P49747	1.1316	2.12221	1.04415	0.139392	1.65922	0.266012	0.798294	0.0683754	3.32196	1.27579	0.792792	4.17846	0.636615	0.382261
P49748	1.41317	0.709238	0.370126	0.312866	0.0476295	3.41179	0.892996	1.05236	3.5683	0.088878	0.153774	1.81266	0.148455	1.02141
P49750	1.39287	1.86848	1.91122	2.59642	0.0614862	0.757003	0.853625	0.919829	1.27192	0.946564	2.13399	1.98393	1.85656	1.26583
P49754	1.6861	11.6994	1.15068	2.05648	1.24382	2.30699	1.0345	0.790648	1.25835	3.26046	3.31457	0.343021	4.10761	2.21011
P49755	2.71163	0.703838	3.63969	1.95609	2.36245	6.55339	4.56396	1.44993	0.414373	3.02537	1.69495	1.45633	3.50125	4.01327
P49756	0.657253	1.68644	1.3817	0.695882	1.71732	0.891159	0.891448	0.682697	0.916489	6.70045	0.819064	0.161455	1.74874	0.970914
P49768	1.53612	0.0657527	0.797118	1.34279	0.0230797	0.454643	1.9432	0.25497	0.567759	0.947484	0.745139	1.5173	0.21581	0.673123
P49770	0.474118	0.0401056	0.0364649	0.0792607	0.2151	0.189073	0.302616	0.311035	0.661122	0.266366	0.0908989	0.393354	1.31633	0.10868
P49773	0.308192	3.64979	1.10616	1.08196	3.14012	2.86775	2.05246	1.53322	2.292	0.467728	0.55148	1.04104	2.09635	1.42861
P49790	1.14288	2.84939	1.00391	1.33742	0.037506	2.92171	0.0671875	1.10491	0.50326	1.29518	0.662891	0.248241	0.993664	0.933004
P49792	0.598726	0.0177262	1.53112	1.13855	0.0933305	1.4708	1.25393	1.66687	2.27504	1.07977	1.26555	0.45176	0.683614	0.864633
P49796	0.373712	0.110643	0.301797	0.327995	0.0332885	1.77349	0.283254	0.566947	0.483891	0.0310586	0.0179122	0.417132	0.168604	0.314103
P49821	0.800881	4.6775	0.0391978	0.127801	0.588648	1.50866	0.945144	0.585106	1.67515	4.6592	0.503588	0.450707	0.176872	0.662009
P49841	0.786916	0.159756	1.0894	1.07873	1.96265	0.652733	1.85838	0.825983	0.658377	0.0523195	1.62939	0.295757	1.22347	1.27469
P49902	0.321342	0.972522	0.307561	1.21169	1.60292	0.478419	0.0398812	0.655853	1.44384	0.747775	2.34796	1.03146	1.80415	0.878461
P49903	1.04275	23.5751	0.561394	0.388263	7.77073	1.00557	1.16473	0.544152	0.0660928	8.60313	0.445274	1.07585	1.70414	0.304214
P49913	0.247105	12.4864	1.06429	1.15667	28.9664	3.86288	3.31212	5.56539	3.28979	2.30009	1.43051	14.7869	6.72333	1.95212
P49915	0.861133	0.298479	0.859382	1.89254	0.0523843	1.50096	2.55715	0.217015	0.966485	5.52291	2.31137	0.476735	0.959243	1.55026
P49916	1.95495	0.033798	0.0307299	0.150289	0.213541	0.159337	0.0318777	0.589764	0.338266	0.365267	0.421316	0.332164	0.305058	0.274762
P49959	1.46334	4.26141	0.955728	0.449164	2.36335	2.06257	2.51876	0.63344	1.40495	0.167471	0.193169	6.28663	1.63177	1.12912
P49961	0.474864	0.659	1.69977	0.375471	1.24838	0.128977	0.802784	0.162077	0.0715851	0.0298656	0.40047	0.317795	0.823107	0.700177
P50135	0.464491	0.0458398	0.416786	0.815338	0.434434	0.864426	0.0864707	0.0888766	1.56527	0.180148	0.103895	0.42207	0.150453	1.69766
P50148	2.21799	2.09509	1.10882	5.96358	3.91844	7.99009	2.56592	3.75892	10.1253	0.614446	8.71738	0.0544852	4.33623	5.56438
P50213	0.431701	3.36794	1.39451	0.694631	0.0336471	0.482042	1.2055	0.712446	0.0752468	1.29826	0.0724207	0.912808	0.262185	0.548386
P50281	0.0412951	0.146712	0.0889292	0.531569	0.875451	0.645547	0.230627	7.06391	2.87914	3.17114	0.0554202	0.0852111	1.64523	1.1927
P50336	0.5065	1.97618	0.711131	0.0455937	0.0485871	1.65319	0.174076	0.0447298	0.054329	2.99194	0.522885	0.997234	0.763944	0.250067
P50395	2.86618	0.166933	0.657708	1.15468	0.585948	0.944383	0.944689	0.377601	2.09661	0.984055	0.44141	1.84215	1.00448	2.8147
P50416	1.4008	0.467887	2.9563	1.04912	1.01319	0.500528	0.156466	2.05848	0.390662	0.130389	0.526386	1.04058	0.598927	0.988986
P50440	0.776887	1.58153	1.14634	0.774445	0.107647	0.0321289	0.0642786	0.678994	0.481471	0.688572	0.695083	0.0593734	0.531242	0.123119
P50452	1.30948	0.0378234	1.30682	1.00913	0.67135	0.962897	0.677814	0.904633	3.38472	0.148644	0.471495	0.300442	2.45181	2.18657
P50453	2.57722	1.09038	0.287072	1.45596	0.277063	0.297698	1.48897	0.102027	3.9655	1.52521	1.49085	1.19571	2.33164	1.56858
P50454	1.58272	3.9611	0.0631184	0.788871	3.29008	2.32364	1.44047	1.68244	0.817399	0.204613	0.851021	1.69342	0.91139	0.250824
P50479	0.697544	2.40937	0.483837	1.02035	0.144979	0.185213	0.112066	0.333673	0.081056	0.135267	0.156024	1.30856	0.645147	0.0621813
P50502	2.24981	0.868812	1.15858	1.43086	0.609921	0.70996	8.1945	1.4599	3.27359	0.569065	0.459469	7.97285	1.71094	1.98812
P50552	2.23743	0.123241	1.62478	0.365343	2.14131	0.116202	0.636449	0.431336	2.61203	2.05841	0.0698313	0.107369	0.556183	0.445287
P50570	0.492997	4.8653	1.35658	0.464739	4.83296	0.382282	1.2237	1.39924	0.76383	0.35054	0.477843	2.99534	0.439138	1.06939
P50579	2.25454	3.98066	1.76552	2.15862	2.91377	3.15825	1.46517	1.64712	10.6317	15.0715	0.220052	1.26877	1.51364	1.40318
P50748	1.70683	0.0770027	2.52045	1.33158	0.709501	1.27057	0.944161	0.989092	1.58669	0.529579	3.33781	0.167714	1.81653	1.3911
P50749	0.643458	0.727783	1.17784	1.46833	0.855922	1.14959	0.28749	2.29004	1.21129	0.835033	0.744172	0.421664	0.75032	1.44547
P50851	1.06565	0.676537	1.20659	1.92842	0.959014	2.04861	1.63206	0.554952	1.76171	1.68729	3.53853	0.514269	2.53008	2.12711
P50895	0.699975	0.043629	1.07105	0.646679	0.275655	0.0411368	0.370351	2.41082	0.410973	0.428649	0.497476	1.5204	0.966579	1.10346
P50914	1.89941	9.84372	2.52777	0.624364	0.0266142	0.476607	1.1919	3.23418	3.69016	0.248314	0.229134	17.8794	1.55537	1.11865
P50990	1.26733	0.0652541	0.771297	0.451366	1.71786	2.83023	6.4624	8.0339	0.461007	23.2083	0.295796	0.1137	1.92756	1.6504
P50991	3.47603	15.336	1.39439	3.50942	0.169992	2.43537	3.42585	1.48672	1.90081	19.5084	17.0136	2.12019	1.72199	1.09364
P50993	2.54305	0.0692328	0.031474	1.40245	0.18226	1.10973	0.816241	2.34906	0.815342	8.0264	0.35306	2.2317	0.312445	2.15752
P50995	1.2975	0.0768286	0.605404	0.455509	1.94166	0.07244	0.338163	0.223439	1.96004	0.100644	0.0870656	0.71396	0.105068	0.994703
P51003	1.3394	3.76522	1.22369	3.81559	2.58138	2.96097	3.76286	1.69302	1.30173	7.93377	4.37585	3.85259	2.85286	2.56164
P51114	1.75194	0.477376	1.93649	4.28176	6.30295	4.63957	1.1949	3.72005	1.57819	2.56155	5.76356	0.0639837	4.06771	1.90725
P51116	1.14081	2.27599	1.9108	0.346113	0.716021	0.0471794	0.566336	0.808875	2.0032	0.196645	0.719386	6.27742	0.656924	0.406783
P51149	0.900382	0.164044	3.50508	2.59359	9.8463	4.33085	7.42672	0.0795141	0.096578	21.4357	13.199	0.142916	4.70705	0.0740888
P51159	2.9242	0.233461	2.01655	1.57641	0.614602	0.476939	1.79828	0.0754412	0.733048	0.229373	3.08664	0.7075	5.45957	1.40588
P51178	0.085347	36.4681	0.597335	0.19975	42.1472	0.952993	0.0476651	3.9193	3.33228	0.397211	3.92653	1.23278	0.290269	1.32381
P51398	2.889	3.27876	1.46896	2.77036	0.150114	1.97137	1.30666	0.875244	0.391659	1.21384	0.753898	8.03128	2.18347	0.987216
P51452	1.06838	22.2071	1.49485	1.0778	0.0459424	2.22139	0.453276	0.25377	0.873319	0.17146	2.02714	1.5093	0.644386	1.37932
P51531	1.17812	0.0234487	2.24927	1.81891	0.209882	1.34866	0.962064	1.34117	1.40811	1.3362	2.73703	0.143001	3.41519	1.13317
P51532	1.36512	1.46466	1.68348	0.819231	1.87699	0.403878	0.834082	0.910869	0.406744	1.1132	0.344492	0.746356	0.691609	1.36045
P51571	0.040336	2.75737	0.347455	0.708032	0.0503011	0.0900791	0.135163	2.59323	0.983551	1.1194	0.216532	1.99757	1.30531	0.736335
P51572	0.111538	2.24858	1.26104	2.9368	1.53003	0.648403	0.124585	0.724268	0.544359	0.259553	1.42205	0.878945	0.909972	0.119314
P51580	2.02364	1.05789	0.124512	0.338302	1.73046	3.22802	0.581233	0.28713	0.0806232	0.458258	2.25026	0.698505	0.512087	0.618493
P51606	0.2698	0.426017	5.03547	0.315726	0.58868	4.71976	1.7077	0.412992	3.63675	0.926576	0.120695	1.64574	0.174781	0.0962033
P51608	0.72284	0.0118893	0.518881	1.89149	0.0125197	1.25554	0.448552	0.0691548	0.783958	1.01936	0.997038	0.37289	0.165845	0.612145
P51610	0.163439	0.493475	1.45186	0.38252	0.0254771	0.462621	0.296655	0.586363	0.256391	0.440863	1.17897	0.758815	1.31025	0.371521
P51636	0.923545	0.165714	1.83819	1.21176	0.244302	2.06248	1.96937	2.2812	0.507321	0.195375	0.112677	10.1638	1.25097	2.2453
P51648	0.816538	1.04245	1.57741	1.27873	0.419286	2.14531	0.308488	1.04771	0.401859	4.94588	2.80406	2.72381	1.00348	1.11752
P51649	0.943756	0.311207	0.917852	0.997528	1.30433	0.305944	1.32619	3.32034	1.10374	0.0708437	0.735429	2.03406	0.68041	1.53061
P51659	1.17753	22.1275	3.11384	2.59384	3.3256	3.63516	1.3733	1.59043	2.89761	1.61186	2.78879	0.393056	2.28848	3.13055
P51665	0.0681575	8.39447	3.00894	0.0797595	2.55666	2.05826	0.15226	1.82225	1.13443	0.158605	1.49852	0.421923	0.0662305	0.510365
P51687	2.57319	3.70657	1.30618	0.817328	5.85196	0.820929	0.944375	1.09726	0.563847	0.0855415	5.87071	0.670541	0.504847	0.747132
P51688	0.304013	0.490949	0.0297588	0.16171	8.99548	0.0617206	0.092611	0.761502	1.11761	0.385881	0.111273	8.95358	4.05528	0.857366
P51692	1.17239	0.266886	0.0307896	0.401548	7.31015	0.127717	0.798491	0.0328283	0.279113	2.12932	0.115127	1.51526	0.778019	1.07059
P51808	0.177013	0.768639	0.381198	0.552386	11.4051	12.584	1.09192	2.11142	4.85434	2.93906	0.0791869	0.802177	0.114672	0.31559
P51812	0.713759	7.27381	0.768542	1.8024	0.956714	0.985751	2.58057	0.237204	0.261916	0.043709	3.37787	1.7399	0.857848	1.30602
P51858	1.65353	0.0593397	0.701389	2.34546	4.24906	7.27351	0.167905	3.27895	7.40628	17.1403	0.0672464	8.89192	0.0486904	1.44721
P51884	4.55532	28.5679	4.82385	1.29049	0.0859507	0.0769602	3.77227	7.35882	4.13264	25.9826	4.16243	1.13776	6.02304	0.958467
P51888	1.787	1.60371	0.927722	0.149371	0.835684	3.38503	0.463365	0.696069	0.31148	0.355343	2.82652	0.592623	0.0310086	1.09234
P51911	1.03824	0.741455	0.0698707	1.13904	0.0809215	0.754147	0.0724805	0.352682	1.08581	0.291204	0.522517	0.401697	0.819723	1.52711
P51948	0.0474835	0.929913	0.409024	0.0555663	0.0592144	0.265103	0.265154	0.708674	0.0662121	0.110496	0.0637254	0.551394	0.216981	0.152382
P51991	0.0610288	0.486841	0.065713	0.142835	0.0380531	0.136291	0.170419	0.105096	0.0851	0.568065	2.78473	0.772685	0.0889551	0.195851
P52209	1.76747	12.8205	1.96261	0.58172	3.81986	2.03525	0.308472	0.570698	1.15528	0.385591	0.370632	0.797809	2.36157	0.886265
P52272	0.590253	0.077668	0.635557	0.268617	0.489585	0.219694	1.00684	1.1294	0.960241	7.32555	0.396076	4.53355	2.00748	0.631405
P52292	2.85801	22.5887	2.14078	2.98098	10.9709	7.70072	2.08195	6.56229	1.47282	5.60831	4.75282	11.7949	7.78827	2.45911
P52294	2.55625	1.20577	1.16629	2.20551	0.972543	1.16109	2.15355	2.66113	1.5708	0.403287	2.96546	0.413367	3.0313	2.13196
P52298	0.504267	1.16824	0.930807	0.505804	0.0449177	0.295192	0.541842	0.487058	1.95881	2.09544	0.0483395	4.97972	2.66005	0.423833
P52306	1.01878	2.73839	1.35293	2.7818	0.0423491	1.78221	1.74485	0.935688	3.59888	0.237074	9.16062	0.140148	2.83793	2.47023
P52333	0.709	0.657108	0.79661	0.973982	1.11481	0.0344207	0.241023	0.283119	0.343877	0.0717334	0.0413703	0.27335	0.569137	1.51686
P52434	2.04808	0.762287	0.252032	0.753253	0.0729734	3.65906	0.261446	0.26872	0.244791	4.90213	1.71077	0.120747	6.4823	0.438175
P52564	1.7238	2.2508	2.97454	3.41378	0.344499	3.86197	3.2461	0.849961	4.00619	1.79997	1.7944	0.364822	3.92997	1.92673
P52566	0.540921	1.07387	6.40682	0.527499	4.48245	1.77364	2.92027	0.931507	1.25801	4.30056	0.967927	0.186029	2.01491	0.192878
P52594	1.18502	2.15184	4.27453	2.56547	0.714264	4.93998	1.52218	2.35814	1.65243	0.781318	2.91567	0.0407543	3.18587	2.09161
P52597	1.58457	29.0194	2.07181	0.397351	45.6608	0.56872	1.79182	0.779644	5.28718	1.84368	1.67089	4.3207	1.09984	0.786986
P52630	1.36629	32.185	3.42205	1.28605	0.444481	1.22713	0.132706	0.750188	0.662676	3.45589	0.438479	1.53223	0.49066	1.42978
P52701	1.07549	0.0398017	0.579018	0.707941	0.0209561	0.206405	0.187702	0.212217	0.726411	0.0391047	0.202973	0.104027	0.473553	0.467379
P52732	2.20207	2.01764	0.4347	0.94487	0.0915368	1.06551	0.57392	1.80881	1.58649	0.256215	0.738826	6.74014	0.320973	0.51038
P52735	0.388793	0.306954	1.04659	1.21327	0.202019	1.08533	1.55614	3.60803	0.632499	0.603156	0.26089	3.59798	0.125934	1.42099
P52756	2.00855	3.09434	0.61245	0.520012	0.0664983	0.198475	1.5089	0.306095	0.545283	0.620438	0.644077	0.220066	1.20906	0.855631
P52788	0.0908654	0.215216	0.782718	1.16966	3.02988	0.101461	0.811954	2.19068	0.380115	6.76631	0.121946	1.41902	0.859379	0.0972005
P52789	0.622147	0.221035	0.452172	0.728052	3.29613	0.347348	0.0347461	2.57132	0.563899	2.39797	1.50292	1.34797	0.151139	1.03156
P52790	0.111437	1.13841	0.299975	0.652029	1.26937	0.373294	1.43143	2.62267	0.31078	3.24146	0.851266	0.114973	1.14804	0.417221
P52888	0.223264	0.176268	0.320533	0.522537	0.371229	1.91129	0.997518	2.62014	0.345916	0.346362	0.166462	0.307132	0.096423	0.583805
P52907	3.26575	0.124758	5.78506	4.93117	1.05098	2.47026	4.70678	17.5368	4.33349	10.909	3.81729	27.3898	5.06723	5.8036
P52948	1.0595	1.5629	0.740535	1.32686	0.2318	0.809457	1.82706	1.08833	1.86619	0.692071	2.14534	0.613685	2.2036	1.25267
P53004	0.202189	0.54732	1.4151	0.118303	1.36252	0.430492	0.11292	0.696371	0.563875	0.941004	0.388218	0.208606	0.196473	1.40586
P53007	0.644649	0.654369	3.46601	3.77192	3.97321	3.18778	6.27477	6.2379	0.513665	0.642909	0.741561	3.03403	0.715913	1.87175
P53041	0.0519378	1.90163	0.475355	0.395062	0.0647692	0.898911	0.522118	0.0298136	0.144847	0.664736	0.453071	1.43422	0.551433	0.47225
P53365	1.21296	0.492501	1.52996	0.364684	0.605053	0.0773948	0.03871	0.517231	0.792592	0.564522	0.0465104	0.0715119	0.651124	0.222434
P53367	0.905589	0.153207	4.68975	2.06902	3.00878	3.6114	1.30052	1.13868	5.89295	4.21468	6.77123	2.75178	2.26282	2.12197
P53384	2.54247	1.91295	1.50558	0.440778	1.70023	2.31321	0.420721	0.32432	3.54528	4.38253	0.126375	0.388615	3.0196	0.604383
P53396	0.38883	0.334891	0.951532	1.53052	0.0440811	7.73615	0.789659	1.82617	0.591485	0.658052	0.0948784	0.76306	0.755674	1.24782
P53582	1.94306	1.98	2.968	3.11988	0.676213	4.49065	6.0063	1.91946	4.2217	7.88645	7.64113	2.23783	2.06376	3.9637
P53597	1.19426	0.79562	0.904911	2.69159	2.26154	4.54387	4.1995	5.4843	0.123356	1.40539	3.4715	0.182543	7.09194	1.89263
P53602	0.741525	0.0462188	0.168093	0.365369	0.0486696	0.174315	2.26683	2.01626	4.19042	0.561856	1.04754	1.46532	0.0379242	1.29421
P53611	1.49265	0.0368267	0.870575	1.74673	0.116338	0.729185	2.15353	1.17813	0.130087	3.90763	3.63083	0.644446	1.14827	0.498973
P53618	0.932845	0.0424896	1.15897	1.8054	0.472391	1.18852	1.00189	1.02976	3.30198	2.08809	1.58899	6.95924	1.25511	2.37956
P53621	1.3649	4.72116	5.64658	2.01756	2.17988	1.47058	1.1501	0.714758	1.43578	0.334333	7.0057	0.296465	3.00164	1.63936
P53634	1.35707	0.114795	1.33946	1.28559	5.2382	4.32949	4.80008	0.945921	1.32914	1.80455	7.69701	1.04076	2.04085	1.88374
P53677	0.410661	0.823236	2.74784	0.480565	0.0731594	0.0655069	1.49694	0.77454	2.20874	1.02388	2.71628	5.44748	0.899516	0.658937
P53801	0.936862	0.431467	1.71551	0.548169	0.454345	3.31268	1.56315	5.43758	1.887	8.59933	0.0698511	6.65875	0.692982	0.111353
P53814	0.41341	0.930962	3.01922	1.45135	0.560375	5.17815	3.35284	1.6302	0.0250639	3.01154	2.78702	0.890149	0.0174662	1.23056
P53985	2.10699	0.507501	0.653694	2.6746	2.27125	3.34958	1.11689	2.66492	1.64331	1.0826	5.03233	0.736898	0.971655	3.39992
P53990	0.53558	0.555707	1.17959	0.712214	0.0303589	0.1631	0.135961	1.17385	0.678932	0.113301	0.561419	0.0502342	0.0946251	0.390627
P53992	0.447079	2.53449	0.370303	0.764651	0.042887	0.038401	0.0384135	0.35534	0.0959104	0.0800284	1.43535	0.753483	0.133674	0.662191
P53999	1.2914	0.0235284	0.513421	1.95296	12.0164	1.04267	2.06382	1.71068	0.138519	1.89554	1.54648	0.368966	0.289589	1.42394
P54098	0.683143	14.0769	0.3825	0.351749	0.0681533	0.488195	0.549398	2.88616	0.304829	2.73428	0.220036	0.112772	0.982467	0.526155
P54105	2.97379	0.380727	2.16354	0.799458	0.200458	3.18594	0.583531	2.01266	2.40958	1.77678	1.3483	3.15108	2.03061	1.11769
P54136	2.26278	12.1225	2.43646	1.13484	2.35151	2.40767	2.40711	2.35038	0.225377	0.626854	3.03677	0.435874	2.72233	2.01712
P54252	3.08696	0.586726	0.225697	0.936557	3.94466	0.744708	0.510822	2.2314	0.371997	4.56727	0.741625	0.11796	1.40726	0.937656
P54274	0.687849	2.19693	0.583538	1.8294	0.155961	2.16453	0.442359	0.670036	0.377848	0.873081	2.15397	1.16129	2.22801	1.11486
P54289	2.8467	3.1772	4.96164	9.89796	15.5025	12.7604	4.57509	2.06905	3.94095	5.38528	28.0073	3.88788	6.68668	7.53624
P54577	1.21055	0.106193	1.20691	2.25609	0.167736	0.350444	3.28022	0.720623	0.687712	0.365166	1.56445	3.51561	3.00617	1.31893
P54578	2.85964	1.91873	2.05275	3.67027	1.22705	4.70383	2.67896	1.16494	4.63071	3.07681	4.91073	4.6318	5.70699	2.20381
P54619	2.56299	1.69474	0.333068	0.827385	0.0551066	0.0493424	0.246792	1.31291	1.79892	13.8821	1.42586	4.47546	0.12882	0.236352
P54652	1.27466	0.0377383	0.617625	2.38663	2.82149	0.782817	5.12556	1.46338	3.33267	1.3607	5.68797	1.97267	2.41532	2.14756
P54687	0.822493	11.9941	1.51077	1.79289	1.06592	1.45864	0.81062	0.870204	0.80958	0.300231	1.99122	1.29785	1.70818	1.0351
P54709	0.14069	13.5556	0.757444	1.48175	0.350897	8.6403	2.51436	7.91446	3.04082	2.45544	3.58747	0.868191	1.0937	0.978244
P54727	1.51649	12.2878	0.386735	2.47514	4.27995	2.04981	4.19011	2.65732	3.17194	1.30013	0.803371	11.117	6.94149	2.81753
P54802	0.125447	0.222842	6.28101	0.587204	0.0782195	0.934876	0.210181	0.936126	0.699705	9.92526	0.614658	0.129428	1.7066	1.27483
P54803	0.983872	4.88719	1.14767	1.43919	0.102245	3.47891	0.854745	0.407888	2.36278	0.763168	0.916951	0.0563942	0.504585	1.28635
P54819	0.688557	0.0226508	3.048	1.34294	0.0477037	0.149499	0.235003	0.461124	3.25381	4.45082	1.5658	2.20366	0.0557575	1.00254
P54821	0.111599	3.64766	2.33119	1.27984	0.0556679	3.6636	0.224375	0.435612	2.98783	4.57062	0.329498	2.99365	1.3447	0.907283
P54886	0.342818	0.695974	0.738261	1.49007	0.680746	3.44515	1.09405	0.112449	1.51325	0.113964	0.854435	0.303169	0.0951789	0.419108
P54920	0.194123	1.91581	0.382787	0.227167	0.040347	0.0361266	0.505937	0.520014	0.09023	0.0752886	1.64998	1.06818	0.157196	0.173048
P55001	0.067881	0.321555	0.0730912	2.38308	0.0846513	0.22739	1.97135	1.39796	0.283965	1.37573	0.876015	0.14007	0.59578	0.0726136
P55010	1.96974	2.89049	1.45367	0.233094	0.165598	0.766095	0.791064	0.127043	1.72823	1.13304	0.0297022	2.19209	1.18284	0.520849
P55011	1.60712	0.593486	2.3073	3.31649	6.83141	3.85921	6.17673	2.20217	4.45793	1.56832	4.26731	2.46044	2.36772	3.69714
P55036	0.853131	9.02077	1.90284	0.213933	0.379964	0.952615	1.22519	3.35807	1.97175	0.973433	2.61702	1.25744	5.09249	0.717051
P55039	0.372961	0.0294454	0.401587	0.465544	0.0620136	0.333161	0.499904	0.570904	0.737029	0.173579	0.530608	0.923512	0.410738	0.425561
P55058	1.08674	1.73682	0.668426	0.339127	0.090348	0.619531	0.64739	0.693383	0.808199	1.68592	0.0972307	1.12795	0.0704009	1.55001
P55060	2.27694	0.285196	3.49499	3.23146	0.0604143	2.38018	0.162337	0.389326	3.17503	3.26931	4.09605	0.0999661	3.05994	0.466409
P55072	0.573381	1.3826	0.493912	0.869066	0.0476691	1.4939	1.66517	1.40431	2.55851	0.177904	0.153902	1.26203	0.992284	1.18582
P55084	2.58256	7.34019	1.85385	1.30961	0.0536765	0.275227	1.53848	3.2614	0.300099	2.1034	1.1718	0.658865	1.04564	0.78274
P55160	2.07454	3.70516	1.40784	1.59125	0.58698	0.525581	0.93467	0.840591	0.0243091	0.324539	0.397734	0.0359726	0.508207	0.857831
P55196	0.576969	0.858072	0.476776	1.08343	0.133863	0.494424	0.374685	0.816434	0.636148	0.0936717	0.28812	2.32574	0.560657	0.444954
P55209	1.00132	1.76611	0.848774	2.23134	0.890029	2.08154	2.49865	0.953893	2.56972	9.61787	6.0472	0.852527	2.77411	2.41574
P55210	0.560639	2.83788	1.92077	0.656073	0.736268	0.0569105	1.63677	2.45754	1.60616	1.03359	0.273603	0.105169	1.78294	0.163562
P55263	3.31985	2.85506	1.57455	2.68247	0.73929	0.617829	2.07481	0.952838	3.25151	3.40286	2.86419	2.09256	3.91727	2.32526
P55265	1.07064	0.0226414	1.19399	0.962043	5.69823	0.384265	0.448455	1.77788	1.35963	0.0444898	0.410532	0.0394507	2.34084	1.69748
P55268	0.0804487	7.20891	0.202121	0.847287	0.370244	0.119773	0.149765	1.23146	0.149573	0.0624023	0.575821	0.0553345	0.0521162	1.004
P55287	1.24809	0.396935	0.985517	1.18466	4.58284	0.309696	2.57131	0.891564	0.52211	0.225894	1.02361	0.228924	1.79226	0.875236
P55290	1.68648	6.01145	3.00256	1.15287	0.0832923	1.36108	1.28692	0.977667	1.28061	0.310851	0.425778	0.0344554	1.18448	1.46468
P55327	0.763593	1.62545	0.846384	0.446788	7.11381	1.17864	0.0501714	0.0773509	0.250535	4.02418	0.0301407	2.45526	0.676534	0.840855
P55735	0.516314	1.77495	0.368445	0.0800857	1.06613	0.152833	1.03293	1.57136	0.0477146	3.10544	0.405316	0.070608	0.133003	0.402641
P55769	0.628949	0.324467	0.474056	0.66241	1.49023	0.0702291	1.19428	1.1259	1.02603	1.62048	0.928492	0.519127	0.455518	0.269119
P55786	1.55685	9.25657	2.66141	3.34321	5.60425	9.35507	2.83253	2.34013	2.08139	5.67703	11.3516	1.62281	3.58713	2.69553
P55795	1.28288	0.0949538	0.440843	0.562972	0.965934	1.16389	1.45978	1.38076	8.60899	0.746327	0.107606	2.15084	0.0779132	0.643772
P55809	1.21232	0.265871	2.85248	2.1543	1.46319	0.30082	2.50765	2.93826	0.313054	0.781202	1.26545	0.185303	0.261788	1.29684
P55884	0.244453	7.98524	4.86949	1.14426	0.0254038	3.59396	0.568848	0.748385	0.312465	3.03387	0.60146	0.126105	0.554264	0.392244
P55899	2.54423	5.8141	2.59275	0.265832	0.849855	0.304384	0.304483	0.711575	0.443467	1.05724	2.04739	0.66485	1.32445	1.65241
P56134	0.605002	0.988493	1.489	0.404564	1.94006	0.65461	0.386155	1.09147	3.13348	2.21235	0.731725	0.713373	1.06404	0.184909
P56182	0.779506	1.3847	0.139889	0.354743	0.270024	0.145067	1.56523	1.69039	0.905802	0.100774	1.2205	0.0893604	0.210408	2.77951
P56192	0.288137	0.0310208	0.451277	0.796982	5.31678	0.0877464	0.0585166	2.25543	0.0365259	1.52388	0.0703083	2.5404	0.509074	1.00874
P56199	1.12173	0.243632	1.21852	1.56825	1.10176	2.00628	1.60776	0.467257	0.692112	0.646804	2.30477	0.0409675	1.74596	1.52913
P56211	1.35735	0.0315186	2.80842	1.89985	0.0331899	0.416054	4.34026	3.20827	3.26586	3.03473	3.57183	2.74592	1.3707	2.1922
P56377	0.746141	0.843459	0.949485	2.02413	0.803595	2.53732	0.454592	0.934481	0.945852	5.28781	2.91305	0.909787	2.60358	0.943281
P56524	0.550848	0.994827	0.0444846	0.419	1.88908	3.24456	0.784485	0.584971	0.59529	0.0320461	0.961048	3.09739	0.414838	0.648178
P56545	0.532832	0.0591572	0.125503	0.389708	0.851352	0.0371854	0.278981	0.40144	0.394715	0.0387475	0.312851	0.171794	0.550128	0.56998
P56962	1.17744	0.758352	0.0667268	0.459288	0.0515203	0.36905	0.807558	0.332011	0.0576087	0.384553	0.0831676	0.336666	0.481747	1.21533
P57075	2.30234	0.0556442	0.050593	1.0997	0.0585948	0.262329	0.629793	1.78012	0.905878	0.346493	1.89176	0.745424	0.0913163	0.0502624
P57076	0.579231	0.0807011	0.0733752	0.598086	0.169961	0.152183	0.913392	0.743889	0.33258	0.742733	0.137181	0.28123	0.0331091	0.546719
P57088	1.37058	0.231875	0.913579	2.29127	3.55403	1.06886	0.145801	1.19886	0.455042	1.16438	4.46711	0.134674	1.50096	3.86316
P57105	1.1739	0.673509	0.824096	0.885289	6.14844	0.0291286	0.203966	0.539078	0.145503	1.09949	0.630174	2.48651	1.50574	1.0604
P57721	0.674038	0.495828	0.31934	0.59947	0.067245	4.99752	1.41542	0.804783	1.01509	0.313702	1.41117	0.222537	0.104797	1.06713
P57730	2.18005	2.12531	1.82574	2.1732	3.92693	4.05712	1.98412	1.92243	2.36438	2.82588	2.16722	2.41225	0.31384	1.72744
P57737	0.397791	1.7694	0.0901732	0.0245002	1.81682	0.163644	0.589488	0.745116	0.613077	0.0487196	0.0280977	2.54889	0.528956	0.716672
P57740	2.8399	0.0538107	1.56563	1.75471	3.79649	3.374	2.38541	2.99952	2.02753	6.44993	3.75031	1.03137	2.64922	3.64547
P57764	0.0362032	0.288185	0.0779639	0.254195	1.08354	0.773301	1.73883	0.249379	1.08213	1.20729	0.14576	0.448226	1.02021	0.232364
P58107	0.230117	0.190762	0.12389	0.969437	2.78359	0.0256951	0.257034	1.08316	0.0962641	1.71357	0.0308829	5.36568	1.27458	0.738481
P58511	0.512925	0.815662	0.251043	0.54567	0.116299	0.0260335	0.286462	0.455031	0.354618	0.364961	0.0312897	0.547654	0.329983	0.0498805
P58546	0.340733	1.88495	0.262061	0.512658	0.121404	0.4609	0.81555	3.91179	0.135751	1.47119	0.0653261	0.200884	0.1419	0.0520698
P59998	0.765355	9.42632	3.17236	0.179127	3.2148	0.113947	3.15799	0.351466	0.791004	5.81796	0.479336	1.57929	0.0991622	0.382067
P60033	1.06967	0.0296376	3.04503	0.0292864	2.31292	1.22956	1.59336	1.32165	0.348973	0.116474	0.0671733	1.1361	1.26851	0.267711
P60059	1.79896	0.473429	1.18374	0.818682	1.7686	2.67831	1.18798	5.85167	0.975532	0.697707	1.33441	1.39091	1.46908	0.21382
P60174	0.340914	0.0807459	0.880992	0.159578	28.1441	1.67781	1.29469	4.85319	0.475378	3.17327	1.28107	8.44158	0.99837	0.729363
P60201	0.181432	0.935965	0.358156	0.389247	0.157718	0.604773	0.337758	0.581548	0.0421656	0.914766	0.417229	0.249587	0.0587676	0.0970408
P60228	1.77809	1.85158	1.81553	3.98214	11.9279	5.92206	4.79398	2.99161	4.53133	11.5569	9.33944	0.126518	2.41299	4.52558
P60468	8.98388	8.02479	6.07451	1.24732	0.189888	2.0403	18.0285	0.174813	1.69862	0.708671	3.72412	4.80859	3.40318	0.977311
P60510	0.336797	0.0797709	0.145059	0.236477	2.07505	0.451286	4.6648	1.00532	1.56563	0.663708	0.904	2.33517	0.0654551	0.864668
P60520	0.672767	0.651869	1.71223	1.07357	0.154699	1.43414	2.21483	0.491508	0.701591	4.12736	0.0820808	0.724417	0.83204	1.30849
P60660	0.332899	3.00607	2.50915	1.50957	86.1941	0.18586	2.0916	10.5101	7.94948	24.7894	0.893538	14.4255	6.58845	2.89338
P60709	2.58907	102.651	5.40134	4.98652	59.5292	7.3479	16.0863	16.5958	34.8239	54.3492	9.26578	65.3338	0.628967	3.75046
P60842	0.553977	0.282024	0.936945	0.0405173	0.17271	1.33476	0.0386736	0.119249	0.0482799	0.751713	0.259754	0.990395	0.168223	0.2963
P60866	0.613236	0.880952	0.0660304	0.456403	3.44837	0.0684746	0.20549	0.140805	0.0855111	2.28323	1.48139	2.27771	0.0595898	1.37758
P60891	0.350921	0.166233	0.982425	2.79246	19.8678	1.17553	0.235182	4.27048	0.978667	1.45414	0.659338	0.798697	0.2728	0.900929
P60900	0.933766	0.642163	2.34602	0.960265	1.72904	1.20063	1.29584	0.649703	0.394565	1.4811	0.213147	0.291939	0.852375	0.151343
P60903	2.00102	8.812	5.87618	2.12876	89.1529	13.203	6.70524	4.34077	1.52196	2.78561	0.976535	0.375367	5.60597	3.95908
P60953	1.02915	0.0267863	3.28789	0.23822	0.0846201	0.176794	0.0378967	0.571282	0.551951	0.315807	0.485688	1.93693	0.164844	1.19768
P60981	2.07415	23.3651	0.653663	1.00641	9.52617	7.28698	1.6952	0.232315	7.61859	7.65196	2.0368	12.0047	1.86803	1.0282
P60983	1.32237	3.13206	6.55998	4.89112	4.71163	4.377	6.594	6.5877	9.91124	3.51681	13.3102	4.34259	5.4612	4.01636
P60985	3.0122	3.27745	4.19837	0.651832	25.8118	0.310984	0.311085	11.8304	9.70894	13.2903	2.99018	7.45366	7.03647	8.04396
P61006	1.53069	1.42457	1.48738	0.218445	2.79344	0.666999	1.06282	1.15725	0.946214	2.34569	0.901874	0.801706	2.90227	0.718862
P61009	2.18356	0.638495	1.42231	2.80763	4.74008	3.73254	3.49286	0.959409	0.300723	6.46132	2.46014	5.39574	2.14803	2.68184
P61011	2.26402	0.502722	0.355512	2.64941	0.23528	0.579341	2.3708	5.30673	0.789252	0.439039	4.49436	0.817673	3.71252	1.46321
P61019	0.592575	5.3022	0.141791	0.924594	0.287378	0.220559	1.76504	1.2851	0.504962	4.7497	0.353452	1.22276	0.223931	1.30299
P61020	0.451417	0.0334121	0.182274	0.990485	0.173086	0.157518	0.189083	0.939327	1.06222	1.31308	2.68835	0.399946	1.2063	0.422528
P61026	0.654957	64.6763	0.271241	0.471659	3.29757	5.00681	5.16298	1.85089	2.03734	1.05515	0.540916	9.14851	2.04178	0.592832
P61077	1.94284	9.42036	1.30254	2.14487	0.297139	1.80101	0.880324	0.820648	1.09899	1.53545	1.69727	0.491669	2.2085	1.7842
P61086	0.746325	1.30472	1.49241	1.82991	1.50686	2.61911	5.23992	0.612013	2.08139	1.76982	7.39282	0.220003	1.24324	2.35705
P61088	0.309193	2.38007	1.93096	2.60514	0.19279	6.04184	2.55566	1.98783	5.56178	1.0462	2.86318	1.46742	0.841264	1.15762
P61106	0.29913	1.74081	1.20535	1.20017	2.50464	0.858888	0.143195	1.17743	4.4095	0.97966	3.72774	0.621156	2.69911	1.96562
P61158	1.34071	0.0729998	0.630544	1.10006	4.32398	0.585055	1.4459	0.725372	1.82654	3.04816	4.79815	1.87614	1.75205	0.659394
P61160	0.127049	0.902749	1.6416	0.594701	23.607	0.567455	2.03404	3.98679	4.42899	6.30713	3.2941	0.699096	1.31687	0.634229
P61163	1.22597	2.02167	0.936823	0.786749	0.345224	1.14814	0.441734	0.499427	3.52934	1.10434	0.530748	1.15968	1.03759	0.380742
P61201	0.539216	8.3885	0.633385	2.09379	0.0916952	1.86102	1.04032	0.0281385	1.09367	0.0570353	0.888125	1.9815	1.04794	0.838996
P61221	3.5029	0.20916	2.31377	4.09917	10.1682	2.10359	1.05214	0.371735	2.17546	4.72642	4.14801	0.425184	3.74711	2.58204
P61224	1.6097	1.51989	2.18999	0.738211	0.135634	1.22661	2.56336	0.362112	2.25977	2.32536	1.3137	1.72812	2.26174	2.00116
P61225	0.788784	0.53856	0.235924	0.256404	0.0273238	0.0978627	0.464999	1.96205	0.427739	0.152961	0.352864	2.6699	2.12912	0.93753
P61244	0.411908	0.766551	1.29889	0.791897	1.41438	1.7412	0.46009	0.641781	0.492321	0.136932	0.908176	0.182134	0.857705	0.881251
P61247	2.42228	28.9729	5.30334	1.60628	1.98005	2.88506	2.52525	5.83989	5.4043	0.187891	2.70903	1.86948	1.88304	1.81381
P61254	2.00748	0.113078	3.28237	0.957082	6.30495	0.415106	0.80062	0.682871	0.207354	1.90319	1.00853	3.06843	1.66173	1.51116
P61289	3.25039	2.35827	1.03842	2.67512	14.6546	2.43291	1.55597	1.55825	0.547875	4.6922	1.19841	1.8426	4.7898	1.18447
P61313	1.16009	7.26611	1.16586	0.573194	0.51438	0.0863579	1.46856	2.27893	0.107844	0.299952	2.62944	2.60659	0.225458	0.744582
P61353	3.81635	1.92006	0.391359	1.80766	4.2782	14.9148	4.16126	6.46772	3.16762	8.9982	3.90228	6.18744	6.00416	1.36081
P61421	0.248287	2.48594	0.170128	0.501861	0.0281479	2.8228	0.0756354	2.9282	0.598011	3.41411	1.48302	1.3557	0.570268	0.772646
P61513	0.682377	11.5151	0.958372	0.451345	4.73558	0.265026	3.04879	3.54234	0.579188	6.69686	0.0398168	0.979523	0.345957	0.476055
P61586	0.368482	2.69819	2.01256	1.03489	7.90368	4.27908	4.19816	5.33025	0.205528	2.05793	1.08795	8.51593	1.74243	0.946012
P61601	0.663771	0.0271061	0.0985817	0.535697	0.0285434	1.53346	0.818112	0.131387	0.287248	0.159788	0.184307	0.04723	0.57828	0.318297
P61619	0.0396753	0.910401	0.821043	0.232145	0.296863	9.6135	1.81697	0.136648	0.0553242	0.553955	3.51426	1.71924	0.398323	0.636621
P61758	0.945038	0.671501	1.32284	3.42831	6.28984	0.316572	0.869341	3.58034	0.658892	1.32245	0.526072	0.497366	0.183664	0.80874
P61764	0.648147	0.674534	0.951674	0.689525	2.20438	1.09656	0.592333	0.360778	0.356039	0.319934	0.738053	0.202641	1.64136	0.483233
P61769	1.24162	22.9885	1.89126	0.283508	24.7362	2.33323	0.913298	4.69354	4.2228	6.06049	1.62568	10.4982	0.176564	0.615502
P61923	1.51128	0.657962	2.64433	0.386868	0.176686	2.16915	0.580272	5.25931	3.35862	0.1099	0.0633821	0.0974528	0.367139	0.707284
P61956	1.86953	1.88841	0.592065	1.99473	0.411423	2.39452	1.76605	0.252507	8.28078	1.07695	10.2574	0.113462	1.65638	3.35272
P61960	1.42838	2.70938	0.0452358	3.24473	0.261951	2.11096	2.7686	2.7974	5.3895	4.20375	11.6709	0.433445	1.83706	3.10088
P61962	0.728306	0.671699	0.723883	0.19668	12.1913	0.781956	0.411454	0.160795	2.22644	1.82516	0.939833	1.94705	0.0272198	0.269682
P61964	0.355099	0.540679	1.14706	0.652999	3.05852	1.08175	0.566623	1.22301	0.902339	0.118047	0.0680803	0.104677	2.36612	0.488386
P61966	0.54177	0.234532	0.403698	0.646722	21.7548	0.725935	0.121028	2.11473	0.151091	0.756431	0.600727	0.89868	0.105291	0.231817
P61978	3.32416	0.213949	6.34159	1.60674	4.3707	4.59939	5.97308	4.81186	3.72838	1.34529	4.84913	6.63563	2.94929	3.13075
P61981	3.97503	2.37576	2.46107	2.90729	8.98469	3.21795	0.776999	2.85221	2.77144	0.115625	1.53373	5.12647	6.46993	2.97651
P62070	0.639213	0.567745	3.84287	0.810358	0.0664277	0.713752	1.01148	0.30577	1.93122	2.97494	0.857859	0.456269	0.517618	2.1653
P62081	0.632623	19.4	0.0717031	0.0389637	23.5429	0.0371786	0.260335	1.41434	3.57501	1.6271	1.80511	7.07664	0.822353	0.676729
P62140	1.08666	2.53593	0.516206	4.11412	2.55083	0.285501	2.42754	6.27441	4.63494	1.1156	0.471822	1.0552	1.83237	2.56417
P62166	0.370748	0.0399147	0.0725826	0.579559	0.0840623	0.752694	2.22117	0.386943	0.563979	1.88235	0.452331	0.973672	0.0327515	1.69455
P62191	1.35164	2.60372	0.129367	0.456942	2.76216	0.234773	1.6104	0.965534	0.670137	1.88719	0.731118	0.484371	0.963179	0.224914
P62195	1.11859	0.0509497	0.509571	0.100692	0.107303	0.0480394	0.048055	1.33358	0.119983	17.3199	0.115477	2.17719	2.13212	0.552264
P62241	0.19859	47.2716	2.85111	0.15493	7.18194	0.0739161	0.591521	12.2356	2.95381	2.00255	0.0888397	11.2008	3.8094	2.26598
P62244	0.716638	0.0652834	0.20775	0.451569	1.34053	0.584766	2.46297	0.664518	0.768691	0.19242	0.517875	0.113751	0.321405	0.294847
P62249	0.206537	3.4243	0.815428	0.0805649	0.0858543	0.0768738	2.84525	4.26807	0.768001	27.2351	3.04902	17.7576	3.92155	1.47291
P62253	1.744	0.288188	1.79052	0.949242	1.77072	1.63036	0.226512	2.32814	1.24422	0.755042	1.85066	1.00429	2.48292	0.954488
P62258	1.39767	13.5372	0.483733	1.28511	0.186747	8.52787	2.3975	8.59606	3.41066	4.64633	1.94274	0.309006	3.78344	0.587367
P62263	0.833166	0.386093	2.45731	0.169564	1.89731	0.849424	1.21386	6.36291	6.86969	8.51389	0.0486154	0.373742	1.76002	0.736252
P62266	0.135996	5.64122	3.12393	0.37134	0.0565315	0.0506182	0.0506347	1.40517	1.20103	9.17757	1.74616	3.46103	5.02175	1.35779
P62269	1.50567	61.3387	17.8336	0.587324	0.500707	4.48333	18.724	9.21913	10.3578	0.70075	6.46621	37.6971	0.0975402	0.214753
P62277	0.783376	3.19548	0.562335	0.305575	1.41109	6.90062	0.180423	2.69807	3.03433	1.19204	0.23363	0.359216	0.169162	1.23298
P62280	0.130655	3.09677	1.54752	0.305792	0.325868	1.35874	3.06471	7.64995	2.78023	24.3232	2.18982	9.33818	1.37067	2.09647
P62306	0.846963	0.788089	0.768432	1.06193	1.43342	1.14838	2.42712	0.789747	2.25253	0.140779	5.27739	3.12086	4.76174	0.841297
P62310	0.383642	1.59366	1.29828	0.641353	0.981185	1.41629	1.65285	0.752454	0.0764228	0.296377	0.559216	0.157615	2.55631	0.058627
P62312	4.12184	1.15177	4.43821	7.58749	21.1382	13.1352	14.5879	3.88137	2.06655	2.7487	13.1146	1.05332	9.22571	6.88629
P62314	1.06018	0.582925	1.42695	0.177236	3.9191	1.31065	0.0422927	1.86919	0.0527981	0.939885	0.0508152	2.73457	1.1038	0.243021
P62316	7.55607	6.3723	0.246546	1.60769	0.28554	0.127836	4.09209	5.38886	5.42783	2.66413	0.614585	2.36669	1.89124	8.45027
P62318	2.68097	1.74012	0.151934	0.935697	4.63372	7.19515	2.55427	2.8079	3.08255	3.442	1.43477	1.30173	1.73678	0.654079
P62328	1.08099	46.9825	12.338	2.78301	38.3746	4.10397	6.2787	11.914	13.4156	3.77327	0.725377	47.7348	0.64027	2.19708
P62330	1.99533	7.25776	1.17655	0.277975	27.7266	0.26524	1.80421	0.218166	0.52997	0.110553	6.18455	1.86259	0.369319	0.457381
P62333	0.344606	0.0291501	0.477072	0.288047	0.0920876	1.40174	0.632361	0.197812	0.343233	4.06683	1.78385	10.8186	0.119594	0.579278
P62424	1.39839	22.0157	3.3686	1.4439	17.2335	2.84735	8.08544	5.09956	4.7028	12.825	1.65592	54.825	0.0799324	0.351972
P62487	0.967894	0.114624	0.104218	0.113265	4.94876	0.324228	9.18944	3.83614	0.944758	4.60393	2.27562	10.3855	0.0940529	1.24245
P62491	1.13438	1.34196	1.64023	0.417207	5.33518	0.144761	0.289616	0.781394	0.587527	1.73469	2.49827	0.133757	0.976329	0.416045
P62495	0.730368	0.0961049	0.961188	0.664762	0.0506005	0.317153	3.30853	3.58692	0.11316	4.06014	0.813424	6.86565	0.0788577	1.51917
P62633	0.256827	0.0608298	0.387155	0.480872	0.320277	2.00743	0.114747	0.11794	5.87326	3.7054	0.670792	0.635945	1.49998	0.0549465
P62701	0.314153	0.0744075	1.75898	1.02936	38.0796	10.6891	6.94782	7.71819	6.13287	30.2652	3.79449	9.20507	6.62386	0.806532
P62714	1.59194	0.507584	1.67017	1.00311	0.0509034	0.0455789	0.82869	0.231258	0.0569189	1.51979	2.84862	0.168457	0.515644	1.00429
P62736	0.247437	1.61166	2.61918	0.579114	0.383011	0.138146	0.0690952	6.24955	0.776323	6.1898	0.363014	5.82365	0.842108	0.198516
P62745	0.077775	0.0921056	0.79213	1.39092	8.63207	2.86586	1.6794	0.932249	3.03664	2.22989	0.417513	0.739415	1.05807	0.499184
P62750	0.659833	0.195353	3.81882	0.98567	2.78899	0.184194	0.460635	2.55664	0.345033	7.29341	0.110691	2.72309	0.0801473	1.23521
P62753	1.86351	0.56606	1.24992	0.159815	5.24015	3.35485	2.74577	11.9942	0.0952167	10.1695	0.0916407	0.140902	2.88504	0.219134
P62760	0.388588	0.54926	1.93516	1.30736	0.470639	0.705089	1.30213	0.836472	0.067732	0.339096	1.06999	0.20046	0.330401	0.20784
P62805	1.78523	6.38353	1.38403	0.083565	1.50595	0.239209	0.797623	4.09908	1.69277	2.49258	1.82126	2.16707	0.0693905	1.83331
P62826	1.34116	0.607281	1.22414	0.923207	0.755528	3.21533	0.13218	0.0905715	1.2651	2.47838	0.264692	0.524391	0.0383306	0.590742
P62829	0.685869	1.36605	0.805649	0.145931	0.0388779	0.0348113	0.174113	3.04227	2.8257	4.06265	1.96646	9.13492	0.605889	0.967132
P62834	1.26456	0.0788192	2.0066	2.21973	1.20348	1.70929	1.30097	0.114614	0.417632	0.619511	1.38448	9.06417	3.16903	2.24267
P62847	1.26977	4.20489	2.2534	0.990611	2.02333	3.67588	0.315178	1.91669	0.2951	7.11342	0.25246	0.824857	0.411291	1.55953
P62851	2.24352	1.32845	4.42882	1.60442	16.4759	2.78349	3.61971	32.7683	11.1233	33.9349	4.34912	6.42978	1.33228	1.3333
P62854	2.24176	1.38051	0.772424	0.734541	7.0449	0.600762	0.500797	1.02946	8.37759	0.625999	1.80514	0.185032	2.00411	1.63068
P62857	0.260632	0.411541	1.96446	0.50833	3.46691	0.58205	2.62007	1.69558	4.96691	6.46934	0.116594	4.12319	0.616802	0.464672
P62873	2.00819	0.271796	0.0617806	0.772152	16.7789	5.79811	0.224309	0.625779	0.640061	0.0667589	0.26951	4.8542	0.473914	1.68787
P62879	0.544936	4.56639	1.11057	0.400131	3.58177	5.80335	1.68046	3.53294	3.71897	0.31827	0.399526	1.89227	0.58032	0.0731531
P62888	0.13852	0.109362	0.0994348	0.972598	0.690968	1.4704	0.0515744	1.74931	0.257541	0.537236	0.342565	1.35942	0.314076	0.493926
P62891	0.0865101	13.9173	2.09777	1.1136	17.5849	0.096598	2.85528	6.15771	0.120632	0.603936	1.27711	24.2775	0.504385	0.555249
P62899	0.383746	0.041314	6.42338	0.408244	5.87313	0.155816	0.0389667	0.120153	1.75125	6.25093	4.16688	0.856679	1.08479	0.895637
P62906	0.366234	0.726062	0.525791	1.14287	0.152238	2.386	0.788391	8.82955	2.07563	3.40895	0.32767	0.251904	0.531747	0.957011
P62910	0.495674	1.0114	6.51137	1.0749	0.0618132	2.43529	2.54681	0.796683	1.9353	13.6107	2.93895	0.511404	1.94989	0.530232
P62913	1.17698	13.5285	0.521836	0.162039	5.43933	1.70263	6.26394	3.41782	1.44813	5.15552	0.185832	7.14312	3.90205	1.11091
P62917	1.46312	0.302937	0.550875	3.19304	2.13553	3.74043	0.666693	18.11	9.74977	11.31	1.83095	24.2808	1.88205	0.820914
P62937	3.73836	0.393527	1.65484	1.11798	4.86913	0.695715	0.742337	5.77012	1.56386	4.63962	0.557453	11.2281	1.17053	1.82176
P62942	0.50006	1.692	1.1538	0.668779	10.6012	0.638139	1.51607	2.70644	2.39073	1.09834	0.38349	0.294817	0.0694174	0.458506
P62979	1.64684	19.0849	1.01328	0.481793	0.220039	0.131349	0.667677	6.95492	0.0820142	2.32673	1.49975	0.121365	0.0571529	0.69208
P62993	0.507467	0.0924572	0.714545	0.730892	0.486799	0.0871758	0.174408	1.1652	0.489894	0.472185	3.30046	2.81923	0.265526	1.00218
P62995	0.0562805	0.166565	0.196951	0.246978	1.15805	0.56559	2.01164	0.533056	0.0196197	1.86627	0.51871	0.58213	0.99808	0.210715
P63000	2.19724	0.210981	3.38898	1.38987	0.222169	6.82992	2.1226	1.90895	3.56074	5.38945	2.78942	3.92125	5.42437	1.33403
P63010	1.57635	0.17232	1.77568	2.04334	2.59461	2.19344	1.57112	2.33873	1.25123	0.846513	1.69244	1.40118	2.1445	1.24523
P63027	0.568014	0.726478	0.0611611	0.664704	0.686665	1.90275	1.14202	0.0652109	0.712847	0.264358	0.0762306	1.29169	1.93184	0.303808
P63092	0.312354	8.97025	0.168164	0.944269	0.957574	0.871943	0.55241	1.65851	0.852959	1.18114	0.0174665	0.563966	0.695573	0.167065
P63096	0.837065	1.25264	1.64694	1.04189	0.502953	1.17259	0.985978	0.768794	0.509334	0.867692	0.428929	0.172726	0.79861	0.553535
P63098	0.383072	0.518464	0.824948	1.66504	0.0682444	1.16101	1.34477	1.02235	0.534165	0.127346	5.65513	4.96859	4.25419	0.292699
P63104	0.752982	0.152867	0.393806	1.15809	3.72921	2.06594	0.985242	2.54399	3.47992	4.70595	1.53025	4.12855	2.73863	1.15068
P63151	1.02775	2.56704	0.813038	1.6936	3.7142	1.45206	0.11714	1.51703	0.584948	2.294	0.675575	0.173121	1.56938	2.75973
P63162	0.646698	0.747036	0.116056	1.57663	0.134411	0.361055	0.90293	0.371221	0.68003	0.191098	0.978355	0.222407	1.20446	1.21062
P63165	1.96663	20.0496	9.66718	6.00364	3.1989	11.4572	2.38768	1.07981	11.8039	5.76066	8.37697	23.2898	5.23455	7.50028
P63208	2.59532	2.23217	3.32532	1.62884	0.976373	2.88177	3.75723	0.499366	1.5972	0.472355	0.97292	0.538527	6.59368	1.92322
P63241	0.822764	1.54274	1.91948	0.320939	2.05206	0.229677	6.73937	2.59758	1.81653	2.5528	1.56427	1.55627	0.333126	0.293375
P63244	2.24504	3.57026	0.966942	0.675566	29.9166	5.76572	5.6243	1.03097	4.11442	7.23937	0.989975	8.40481	2.86721	0.720469
P63261	3.29719	102.511	10.0469	5.60709	1.80829	1.54874	10.9151	15.5616	21.099	31.836	8.96873	87.5525	9.01331	5.7325
P63279	0.211956	8.86888	1.26561	0.315682	2.30652	0.666985	0.0860906	0.0884859	2.79435	1.16581	0.387895	0.0397604	0.393203	0.350406
P63313	24.5622	58.1686	15.4795	5.60773	72.7068	12.0393	49.0651	116.906	55.1274	165.409	27.8683	94.7618	23.3762	13.2425
P67775	0.0329091	0.467674	0.0708699	0.346599	1.03567	0.0367466	4.55806	0.624417	0.930801	0.153161	1.36914	1.20963	0.417846	0.0352035
P67809	0.759148	36.0895	3.44482	3.10931	7.86341	5.14658	4.78485	0.996046	8.4686	5.67824	2.76536	10.1821	3.47766	2.61024
P67812	1.54193	1.22624	0.830141	0.941429	5.61661	0.786011	0.0748825	0.230898	2.71101	0.936035	0.989693	1.25229	5.96078	0.860575
P67936	1.53225	2.80115	6.55138	1.09674	0.166963	2.70759	2.69185	3.62068	6.55503	3.63484	0.978271	7.06023	0.477037	0.89115
P68036	0.047966	0.45929	0.720448	0.505178	17.4065	0.253265	1.12511	1.07306	0.601964	0.668945	1.4162	0.494882	0.0466099	0.537831
P68104	0.302675	68.7417	12.6741	4.64392	26.0022	10.6648	14.6877	37.6829	25.4172	33.1037	4.28773	57.1819	0.620914	1.18718
P68366	0.510597	0.0549707	0.0499806	0.735426	0.472707	5.75321	1.13958	0.21316	0.129452	0.386929	1.6781	0.670473	0.135317	0.198616
P68371	0.591805	1.71243	0.415232	0.317276	0.4432	7.97216	0.914758	0.20751	0.630104	0.210305	0.242576	0.186486	0.0878197	0.607446
P68400	1.50278	2.04552	1.14141	0.634842	1.64854	0.668422	0.905448	0.329304	0.408668	0.0580418	0.585795	0.442166	0.678642	0.486934
P68402	1.48127	0.307755	2.85415	0.638628	0.486112	1.71204	0.812756	0.0596693	0.869693	0.302366	0.767277	0.321743	1.33838	1.47335
P68431	1.52711	1.10808	0.246649	3.30607	4.38536	5.62713	1.44988	5.96089	2.98122	0.177682	5.51846	2.65089	10.6102	3.26716
P68871	0.423528	0.412821	1.21609	0.826037	0.176054	0.874246	0.15769	0.759861	1.96859	0.328521	1.09972	0.16126	2.19495	1.20815
P78316	0.258631	0.383049	0.835445	0.544781	11.1594	2.48359	0.71084	0.890764	1.24466	3.11997	0.555354	1.22423	1.00007	0.0553324
P78318	1.77773	1.72099	3.82835	0.346723	7.37127	0.330838	0.110315	1.44704	0.557179	6.1968	1.1929	5.91001	0.0959703	0.316944
P78324	0.435896	0.430178	0.117338	0.382572	0.0905976	1.71336	0.608605	2.33534	0.861084	0.428634	0.0487497	1.08316	0.141191	0.932572
P78330	3.93248	1.02613	0.502376	2.49594	0.249357	5.28414	2.97795	2.2956	4.9259	2.63673	1.34176	0.70236	5.24619	0.641692
P78332	1.71508	0.71389	0.814728	1.50527	1.63555	0.450606	2.67634	0.665984	0.386868	2.1716	1.04932	0.468398	2.27931	1.10619
P78344	0.455623	19.8101	0.373786	0.507791	0.189395	0.0484527	0.654324	0.298902	3.29767	1.06025	0.495	3.26819	0.168663	0.626642
P78345	2.28924	1.11106	0.659648	0.781354	3.33061	7.66858	0.426171	0.438028	0.266015	3.56829	0.778384	2.41354	0.278065	0.306106
P78346	0.989111	0.187418	0.596416	0.833387	0.246695	1.59041	0.0441924	0.136266	2.15162	0.0920679	0.796464	1.46952	1.53784	1.26968
P78347	1.94126	0.0386378	1.38765	0.859049	1.28163	0.837908	1.56703	1.53572	2.54771	1.25272	1.79523	1.54843	1.31571	1.62289
P78362	1.2724	0.273973	3.58085	2.09813	0.396688	2.74468	3.5854	1.56038	0.927458	1.88422	4.26908	1.10799	1.62984	1.63952
P78371	0.609293	0.10308	0.421752	0.662079	2.52603	2.52699	1.84724	1.64882	1.21373	0.202549	0.982646	1.32331	0.507486	0.744882
P78386	0.067856	0.080359	5.9182	1.03229	4.99258	0.984994	0.378967	0.779021	0.756961	0.157903	0.737347	1.16115	0.0659376	0.749005
P78527	1.61297	0.311287	0.540328	1.34225	0.0148997	0.627035	2.21535	0.973893	2.03258	1.97403	1.66761	0.443775	1.90406	1.58483
P78559	0.328553	0.040957	1.4337	0.910612	0.452852	3.45626	1.71903	1.46908	2.41127	2.65582	0.0232071	0.927733	1.41148	1.47983
P78563	0.952618	0.943655	1.16381	1.56497	4.59194	1.28872	0.0818499	1.82977	1.66044	1.06576	0.0245859	0.226811	0.907884	1.25419
P80188	0.807427	1.83589	0.1242	0.404944	2.474	0.257595	1.00694	0.132424	0.643369	5.0999	1.77651	2.85617	0.622831	0.123389
P80303	0.836325	0.36235	2.7894	1.09804	0.178063	0.865518	0.797447	1.45192	1.73507	0.814556	1.06764	4.12492	1.96232	1.11283
P80404	1.64894	0.96516	1.40815	0.798466	0.0472715	2.89939	2.47693	0.108797	0.951442	3.56473	0.635909	0.469315	0.202592	1.19621
P80723	1.37255	3.65727	2.30922	3.21238	2.03258	0.670515	0.383276	0.590909	0.598099	32.5386	4.2647	11.1519	0.500155	2.47766
P81605	0.209674	0.834641	0.225767	3.43511	1.4248	0.234124	0.702599	0.240716	1.1695	1.23791	0.281393	1.2177	0.830787	0.897167
P82094	1.32642	0.0275583	1.12755	1.1982	1.9153	0.62362	2.02742	0.213726	1.26551	2.05775	4.40348	0.991602	0.994957	1.64293
P82650	0.102616	1.0127	0.184154	0.680475	0.0426559	0.229165	0.305652	1.49224	0.0476968	0.0795972	0.18593	3.95258	0.19943	0.804983
P82663	0.274204	1.03401	0.29525	0.0401099	0.0427433	0.153089	0.497702	0.898592	0.143384	0.268718	0.735992	0.929968	0.333064	0.0733302
P82675	1.62759	0.0260471	1.16045	0.875106	1.86361	1.08061	1.15466	0.0505014	1.28812	0.0511818	0.531319	0.771542	2.4151	1.31756
P82909	4.95954	10.9077	0.890034	7.73836	9.57173	6.46085	1.84656	1.76237	13.1728	2.19829	5.22969	4.372	10.3271	5.55795
P82912	1.30841	0.95331	0.140884	0.0382783	6.07793	0.0730493	0.72985	0.675955	0.091224	0.076118	0.0438989	0.975839	0.063571	0.384899
P82932	2.71423	1.37757	2.04115	5.69708	0.0537267	5.19554	5.58221	0.692459	5.16653	0.701789	2.89098	0.266701	11.2198	2.30433
P82979	0.32825	0.388732	0.497547	0.384126	0.136448	0.0610879	0.244431	0.125616	0.152573	2.16424	0.472024	1.01541	0.212646	0.70227
P82980	0.608171	3.75405	0.26194	0.355848	4.70222	1.83354	1.15483	0.749978	0.16961	1.13219	0.24486	0.805395	0.0590977	0.325286
P83731	2.3205	8.47661	0.984302	0.493729	0.0876907	0.0785182	0.157087	2.17968	3.92214	0.818166	0.552206	22.2003	0.0683303	1.20353
P84077	0.112218	0.0664474	0.0604155	2.11338	3.28863	4.57358	1.69215	0.0644159	0.0782397	0.130567	1.44157	13.1988	0.0545226	2.08148
P84090	0.992417	16.8377	2.84957	1.54847	8.13794	1.10814	0.184751	3.60793	6.45797	3.84898	2.66375	15.3587	1.60727	1.41548
P84095	0.41887	16.986	1.35306	0.245086	0.261177	14.4992	0.7018	1.56287	2.33633	0.487363	1.40478	6.59144	1.02971	0.448073
P84098	0.418156	35.6716	2.13869	0.244668	29.593	3.73534	0.700604	7.56102	3.20698	0.486533	2.10446	26.1013	0.101584	0.111827
P84103	3.31047	0.0306285	3.59241	3.90426	7.67613	6.52665	7.9443	4.54289	11.0356	6.01843	4.75522	1.24687	8.0422	4.70326
P86790	0.629078	0.0595992	0.596079	0.147232	0.0941393	0.983409	0.168639	2.19033	1.51855	0.64411	0.675405	1.0172	0.0244517	0.484514
P98082	0.715667	1.61031	2.33748	6.19743	8.74625	3.86242	2.58466	4.54631	1.26406	1.77641	5.89084	1.67366	2.96718	4.13404
P98095	0.343886	0.0904998	5.88334	0.536564	0.714739	0.0426651	0.810901	1.35986	0.692643	4.26791	0.66663	5.75562	2.38178	1.06271
P98160	0.294663	3.67007	2.99775	1.17715	0.24075	0.158839	0.669611	0.968204	1.64354	1.39503	0.3	3.79494	0.0296206	2.46731
P98171	0.0659833	2.95823	1.74067	0.231646	0.312289	0.0368388	0.205407	0.87115	0.0460044	0.725972	0.0442766	1.68409	0.512942	0.423501
P98179	0.0947795	5.5881	2.41528	0.221826	2.92018	1.02304	1.02337	1.2332	2.29082	1.91148	1.64471	5.60647	0.791641	0.439345
P98194	1.05714	6.25963	0.348453	0.681662	2.23306	0.361351	1.22899	2.05577	1.38385	0.301225	0.781754	0.222589	1.06918	0.900058
P99999	1.30337	3.66219	0.102689	0.40921	3.66202	0.567945	0.0355081	1.27736	1.91607	5.10431	1.49322	2.93656	0.216236	0.442077
Q00013	0.272933	0.484835	0.881645	0.758558	1.55188	2.09522	0.57161	0.901478	0.0475731	0.453522	0.800623	6.26548	1.25978	0.109486
Q00059	0.139412	0.0825498	0.487865	0.0815715	0.142633	0.622675	0.412818	0.120039	0.145799	2.59533	0.723335	0.509792	0.0338676	0.52196
Q00169	0.0773502	3.87915	1.08273	0.271551	0.0482299	0.08637	3.28313	0.754816	0.500378	0.0899983	2.5952	0.36467	0.187908	0.0827429
Q00325	1.80037	0.024507	3.11952	0.145299	3.92258	1.22468	1.52556	2.66086	0.952253	1.05942	0.277724	2.60478	0.422287	0.996152
Q00341	0.787241	1.52487	1.15739	0.850383	0.943973	3.85426	1.18371	1.80759	5.15097	0.0704592	2.35685	1.34329	0.647295	0.437258
Q00534	0.9777	0.748148	1.652	0.721681	0.0187576	0.671822	1.7137	0.207221	1.34235	1.08507	0.383545	0.775944	1.03776	1.12632
Q00577	0.523673	0.0531569	0.982739	1.99602	3.09731	1.16948	2.02218	0.910393	1.00145	0.0348173	3.45375	0.319143	0.843266	1.12036
Q00610	0.995436	0.0736783	1.52402	0.891863	1.06679	1.51096	0.625429	2.42847	1.38806	3.43843	1.41942	7.41384	1.20912	0.998284
Q00613	0.347019	3.64727	0.934134	0.36548	3.88589	0.542479	0.970643	0.358555	0.0483891	0.484515	1.07115	2.43461	0.0337208	0.853788
Q00653	0.78105	0.813312	0.967148	0.182801	2.19152	0.479756	0.78517	0.538011	1.38187	0.0908765	0.314463	0.0805836	0.151794	1.0026
Q00688	1.03682	1.35081	1.05112	1.23756	3.2463	1.5442	3.27114	1.02732	0.65116	0.939911	1.52845	0.167862	1.02764	1.39233
Q00722	1.07716	2.1656	4.85511	1.28983	0.999643	5.37048	0.139902	3.19223	1.53694	2.96532	0.0336186	5.06564	2.65327	1.50061
Q00765	0.880165	47.5637	3.4916	0.97578	0.346614	6.82788	8.38239	3.13779	3.48818	3.60852	4.04104	2.6765	4.77157	2.52726
Q00796	0.474009	0.238436	0.781537	1.09206	0.923617	2.31562	3.02782	0.391134	1.3426	0.172349	0.278314	0.0611315	0.259092	0.760585
Q00839	0.63785	0.213056	0.625171	0.755997	2.35571	0.876591	1.07783	1.70866	0.809613	0.152236	0.856029	0.455602	1.26347	0.428637
Q00975	0.464695	4.24845	0.620448	0.93533	2.87431	2.07553	0.436003	2.94488	1.52924	0.908343	0.648591	1.15066	2.54678	0.874883
Q00978	1.02788	0.386389	0.498048	0.541283	0.256364	1.49206	0.0574057	0.0590029	2.36495	0.119596	0.673622	0.385113	0.149823	0.549771
Q01082	1.29552	0.271441	1.03012	1.37611	0.211268	0.767806	2.48227	2.08225	2.01495	0.695705	1.11007	5.09977	1.69466	1.10867
Q01085	1.05125	3.91269	3.98872	2.4311	2.341	1.76075	1.42583	1.20688	1.91961	3.66943	2.14984	1.10047	1.79983	2.5436
Q01105	5.70145	7.05207	2.3192	3.90434	0.210667	1.27326	0.377384	2.13336	3.18009	7.07598	4.76103	21.2637	7.42805	4.2015
Q01130	1.29905	2.53274	1.46536	0.0723893	0.308568	0.138146	0.207286	0.213053	0.431291	0.287898	0.996223	0.788773	1.32243	1.52196
Q01201	1.03766	3.07184	3.15475	0.642863	0.981724	0.81788	1.02268	4.3447	0.170228	0.14204	0.32767	1.68012	0.949012	4.30944
Q01432	0.975616	0.799473	0.466888	0.507418	9.11691	0.181564	1.8465	1.43118	0.453474	0.189191	0.218222	2.30457	0.647173	1.39151
Q01433	0.102984	0.614078	0.532262	0.337439	0.0256852	1.14993	0.184048	0.283753	0.718014	0.792067	0.0552838	0.127502	0.0200144	0.0881307
Q01459	0.398241	4.64711	0.543156	0.932061	2.45003	1.00794	0.800683	3.44424	1.85105	0.736108	0.356307	0.602622	1.28994	2.47083
Q01469	2.80394	24.9617	1.66574	3.62068	3.49667	2.17575	1.18797	3.10807	4.71883	2.55632	1.16784	4.36484	0.0939541	1.03429
Q01484	1.0388	0.438595	0.680845	1.64903	0.0901175	0.242073	0.807173	1.0163	0.617199	1.95488	0.606141	0.764216	2.2383	0.85999
Q01518	0.675749	1.82917	2.44271	1.69452	2.16347	10.0786	3.93571	4.26687	2.2884	0.455469	1.68423	1.19519	0.422129	1.18756
Q01543	0.229371	0.422016	1.72883	0.483148	0.0572076	1.71599	0.128101	0.052666	1.2154	0.253745	0.677223	1.0349	0.980701	1.03052
Q01581	1.00005	0.361876	1.37593	1.95048	3.22173	1.79908	1.58246	2.23244	3.29257	0.258574	0.894752	0.687861	2.51043	1.36694
Q01628	0.159942	3.1875	2.14838	0.187168	1.38036	0.178593	1.97508	11.5682	0.446054	27.5421	3.64907	6.93075	0.15542	2.73749
Q01650	0.231856	0.0457628	0.915388	0.135661	5.83092	0.129446	3.75516	0.399273	0.107768	4.7659	0.103721	0.587342	1.50951	0.413367
Q01658	0.50552	1.55653	0.689472	2.01134	0.462301	1.99446	0.583473	2.78574	2.58467	0.94109	4.90734	0.104312	2.0959	3.40681
Q01780	0.522382	0.0727805	0.0330868	0.539385	0.0383199	0.0343116	0.274582	0.45861	0.0428483	0.704549	0.247434	2.15584	0.567332	0.328707
Q01804	0.832126	3.02511	1.16688	1.22288	1.59276	0.691468	0.453923	0.844239	0.998429	0.345137	1.99978	1.19841	0.507726	1.20066
Q01813	0.861798	3.65058	0.963635	0.155153	0.289345	0.506476	0.518326	1.29382	0.831955	0.316041	0.711741	0.068396	1.77149	0.212742
Q01844	0.303049	0.0844443	0.940538	1.94006	1.57836	1.33365	2.46904	1.18701	0.571724	0.580758	2.77519	0.331058	1.94011	1.33485
Q01955	0.731093	2.54931	1.85868	1.06943	1.21562	0.816347	1.02076	0.909277	1.21768	0.283547	0.926658	1.80193	1.00643	0.76034
Q01968	0.393621	0.322718	3.22765	1.80706	2.64362	0.304284	0.574945	1.59902	2.42218	0.71161	2.23495	0.249915	0.691277	1.06885
Q01970	0.0370857	0.043919	0.199661	0.737776	2.26614	0.0414103	1.28414	4.00217	0.413706	0.949297	0.945649	1.53787	0.339379	1.90422
Q01995	0.930737	9.81895	1.78552	0.230231	0.105149	6.40219	1.34992	2.87176	1.3717	7.52138	0.113159	0.173987	1.0345	0.210458
Q02083	3.71022	0.345584	2.10971	1.31717	0.0519869	1.07063	1.1641	1.96225	1.56952	8.34278	0.61542	0.172043	2.30903	1.11486
Q02086	0.808757	1.88732	0.272135	1.30134	0.756423	0.0564417	0.11292	0.825941	0.211453	0.588127	0.610535	0.104303	0.196473	1.24364
Q02108	1.34095	2.04175	2.37208	3.96039	0.305328	0.427806	0.820227	0.0366543	0.222602	4.60636	2.14241	0.263525	1.92353	2.93719
Q02127	0.319191	0.0315004	0.0572817	0.560287	0.0663414	1.78206	1.27756	0.0610746	0.0741813	0.432296	0.321279	4.39094	1.57668	0.853611
Q02153	0.471189	0.519444	1.01471	0.606536	0.204759	0.263067	0.999979	0.0540948	0.394222	0.109647	0.0632361	0.0972283	1.19045	0.352827
Q02218	2.33209	0.941257	1.40773	1.40588	0.0440642	1.22311	1.42084	3.04245	1.77377	4.44015	1.65973	1.72675	2.23182	0.869356
Q02252	1.21223	0.518058	0.533975	1.1929	0.206143	1.38435	0.55392	0.253036	0.153669	0.382312	0.0739489	0.2274	1.46601	0.677843
Q02318	1.17257	1.39368	1.32902	0.361097	1.76483	0.137821	0.137866	0.495957	0.172111	1.40508	0.0828238	7.76807	2.87853	0.594151
Q02338	0.903794	2.65423	0.100672	0.966465	0.62207	1.33978	0.243676	0.411462	0.0434576	0.0725227	0.0209128	0.482315	0.166563	1.20017
Q02388	0.731651	0.99531	3.34818	2.00428	0.53915	6.94424	2.32169	2.23356	2.75926	7.00379	0.53559	4.11747	0.145425	0.996114
Q02413	0.348379	1.37949	0.267942	0.262081	0.914239	0.250074	0.469386	0.0285683	3.46991	1.72233	1.43603	0.741277	0.145084	0.239572
Q02447	0.288598	1.56963	1.08187	1.46347	3.30572	1.6948	1.8625	1.34984	1.10295	2.08935	3.15589	0.705793	0.67513	1.48642
Q02487	1.04557	0.191837	1.14167	2.11967	5.08696	0.920838	0.279631	0.591728	1.5401	0.651104	2.25304	0.364647	4.96555	1.81159
Q02543	1.4757	0.748974	0.851231	1.85025	0.394345	0.941589	0.0588684	4.23544	4.85041	9.07558	0.070731	3.37132	1.1267	0.28189
Q02556	0.0383528	1.41952	0.330372	0.488985	0.047828	2.52668	0.085678	1.8493	0.396987	0.178497	0.0514715	1.11851	0.790267	0.49232
Q02750	1.42516	3.96256	3.46941	0.435067	6.64537	3.25188	0.0692115	1.20933	1.38245	0.765778	0.332633	0.723037	2.52889	0.927968
Q02809	0.484456	0.181004	0.26082	0.404944	0.517837	0.695506	2.12585	1.50963	2.12312	1.2884	0.139321	4.07005	0.507737	0.888398
Q02818	1.05196	0.418027	1.67209	0.644826	1.59935	2.06959	1.51073	2.47292	1.43742	1.32269	1.74793	0.103366	0.0486772	0.803788
Q02878	0.786547	9.16767	0.534895	0.387552	0.56787	1.93874	1.94206	1.33073	2.4957	5.20197	0.189849	0.0854219	0.0402268	0.974234
Q02880	1.34019	0.32464	3.44365	5.73863	8.09056	8.23059	3.6063	3.32199	6.24347	0.354394	12.8764	2.00817	5.06121	5.60418
Q02952	0.503503	2.5794	0.47806	1.37483	0.104649	0.843326	0.0468666	1.20427	0.438811	0.634655	0.0844661	0.0865803	1.9163	1.30163
Q02978	1.71354	0.441145	1.88667	1.0462	0.257427	4.21875	0.915379	2.48042	2.26066	3.64072	3.15119	1.2875	0.289581	0.0796957
Q03001	0.788153	1.05176	1.47375	1.4892	1.63971	2.09497	0.416554	0.666492	1.57079	0.787304	1.08354	2.17373	2.01368	1.51347
Q03135	1.85712	16.805	4.97353	4.45795	7.71978	18.4505	3.93596	23.1248	5.11284	29.4755	4.47347	4.71645	1.80462	0.713139
Q03169	0.732127	1.06151	2.40438	0.428376	0.0456501	0.1635	0.940431	0.714441	0.0510448	0.511106	0.589533	0.327773	0.640286	1.1356
Q03188	2.3185	3.7978	1.42321	2.61174	1.05384	1.66945	1.18594	2.11448	4.35092	0.201691	1.04688	0.885989	3.45312	2.9669
Q03405	0.908695	0.981817	0.444746	0.483353	0.0515087	0.184483	1.2918	2.08646	0.518362	0.768933	0.166298	1.1834	2.48847	1.76736
Q03518	1.11107	3.77448	0.165014	0.358677	2.86317	0.0427806	0.0427944	0.395866	0.30404	0.316716	3.03366	0.395287	0.0372297	0.040984
Q03519	0.144274	7.17601	0.417565	0.438965	0.0719669	0.0966586	0.35453	0.0331267	0.28165	0.668171	0.470484	0.872744	0.875193	0.0308665
Q03701	0.209674	1.14729	0.959509	0.368047	0.0970637	0.97671	0.442005	0.842505	0.0730935	0.959165	0.330788	0.108164	1.01873	1.17753
Q04206	0.57329	4.42756	0.832401	1.06256	0.0420543	0.56483	0.906668	0.116147	2.5393	0.235423	0.045258	1.80924	0.950315	0.324666
Q04637	0.156068	5.80878	0.744207	0.0782719	0.166822	0.149372	2.51524	1.17743	0.90159	1.40082	0.0299217	0.276036	0.541627	0.476997
Q04695	0.921696	0.615028	1.01709	0.575248	0.0766269	0.548894	0.137268	1.26978	0.257047	1.08818	0.0824644	3.20891	0.581449	2.49775
Q04721	2.08756	0.0765729	0.795678	0.778274	0.380128	1.92874	2.6	0.795341	1.26227	1.87005	2.02064	0.0381205	0.439817	1.29441
Q04726	0.364282	0.31061	0.800173	0.341033	0.545134	0.0813522	0.309238	0.702599	0.223504	0.101724	0.195554	0.330741	0.311505	0.54555
Q04759	3.18462	2.63673	1.7446	1.24224	6.13127	0.811013	0.74887	1.34699	0.0779072	0.130013	1.55009	1.26816	4.56044	0.956252
Q04760	0.625105	0.832821	1.00963	1.37159	1.47427	0.0872498	1.04734	8.88094	2.94186	0.909151	0.524328	2.48491	4.40388	2.17323
Q04828	0.231036	0.0248732	0.0678459	0.196628	0.0261922	0.0234524	0.750722	0.0964511	0.527174	0.21892	0.0281875	0.0866791	0.956789	0.359481
Q04837	0.518052	12.1589	0.557814	0.216513	3.11658	0.0826374	1.73595	2.12411	2.42515	0.172218	1.24152	2.66815	2.6249	0.831254
Q04864	0.768686	0.0662053	0.165537	0.457945	5.38555	1.43574	1.73281	0.0160453	0.896477	0.617935	0.600214	0.11585	0.597563	0.508317
Q04917	1.46228	1.72059	0.994431	1.89132	1.24769	0.859367	0.687717	0.0883564	1.07318	10.9247	2.99533	1.12432	2.31837	1.4819
Q05048	0.65295	7.36913	2.20341	0.0898938	5.07485	1.28663	0.772229	0.308667	1.44607	1.29369	0.537298	6.49894	0.149292	0.24652
Q05086	1.58106	1.31067	2.21314	3.38082	1.97167	5.2642	4.22236	1.00658	0.8017	1.93994	2.79702	1.7544	3.5057	3.16733
Q05193	0.565229	0.124445	0.295085	0.180394	0.0427194	1.75954	0.191317	0.117984	0.453794	0.398578	0.620646	0.353434	0.492157	0.513025
Q05209	1.03292	1.10487	0.28702	0.779839	0.751876	2.12072	0.856005	0.0765062	0.882784	1.01271	0.178869	0.855233	0.906585	0.605933
Q05397	1.75493	0.301431	0.750081	1.41091	3.25768	1.40611	2.07992	0.369114	0.784571	2.40039	0.934892	0.165858	2.08283	1.54768
Q05519	0.608358	6.74137	1.26331	4.55117	0.270948	3.37223	2.69381	1.77101	2.48433	1.56735	7.2314	3.67632	3.58917	3.16089
Q05655	0.763029	0.361449	0.93114	1.0715	0.951537	0.97518	0.511369	3.44558	1.34772	0.591865	0.204805	0.104966	1.33462	0.598566
Q05682	1.49609	7.5078	8.77949	2.12279	4.68757	6.01396	5.91147	10.649	8.1361	14.4045	3.41331	8.87549	3.12565	2.98073
Q05707	0.596181	1.49764	1.28388	1.16277	0.0225294	0.86743	0.5852	2.36445	1.30997	2.56447	0.678878	0.632381	0.52666	0.869653
Q05823	0.300561	0.284753	0.194178	1.19586	1.42819	1.07395	0.0335718	0.103518	0.335287	1.74854	0.0806737	0.118779	0.175238	0.41797
Q05932	0.936624	4.22918	0.907662	1.04126	3.15402	0.209169	1.30773	0.698939	3.59164	2.05207	1.0056	8.11732	0.785989	1.55298
Q05D32	1.74628	0.235005	0.876054	2.1132	0.14848	2.81408	1.06393	0.979626	2.85012	2.44743	0.985377	0.409476	3.95302	1.91048
Q06033	0.18655	1.91903	0.234346	0.909603	0.878151	3.15927	0.277828	0.178474	0.216774	0.868215	2.42014	1.13572	0.764773	0.532148
Q06124	1.59785	0.0930623	1.01537	1.34874	2.85047	2.31066	0.965524	0.210506	2.48376	0.651031	1.61709	0.324307	1.3745	1.54113
Q06136	1.30461	1.91907	0.81212	0.834909	0.864304	3.5053	0.113845	0.585064	0.454797	0.0948714	0.690645	0.546819	0.673482	0.806814
Q06187	1.4486	1.14368	0.216637	0.612152	0.0501802	0.35945	0.853971	4.34246	0.927076	0.187275	0.995783	1.99277	0.625622	0.473488
Q06203	1.38772	5.40708	0.255114	3.40633	1.89259	1.73852	1.58786	0.738301	1.69909	0.157526	1.95628	0.139684	4.04547	2.7155
Q06210	2.03832	0.369473	4.0312	3.0668	2.72345	2.32246	3.60098	0.883504	3.91539	3.63003	6.92257	4.8927	1.57647	3.47088
Q06265	1.95428	0.0462875	3.49311	0.0914779	0.0487419	1.04675	1.1351	0.358978	4.08765	1.11095	0.577005	1.18881	2.77258	0.334485
Q06278	1.02085	0.192274	1.13584	0.955699	7.63833	1.70984	4.06694	0.234398	1.37605	1.04174	0.776354	1.54476	1.55412	0.582412
Q06323	0.621937	0.122756	1.89741	1.63311	20.1901	4.05103	3.78791	2.02304	0.144541	22.6739	4.45159	14.7585	6.11817	0.443532
Q06330	1.37279	0.424106	3.14912	2.02555	3.672	4.39868	2.33339	0.525345	5.43759	0.879655	2.72349	0.821077	1.43065	3.40522
Q06413	1.37816	0.278197	1.90551	2.25419	0.0781197	1.24158	0.472304	0.629281	1.96541	0.255104	0.73562	0.805988	2.03922	1.25645
Q06546	1.11901	0.0401573	0.438143	1.15076	0.0422867	1.62813	3.37094	0.0389295	0.0945678	0.39454	5.23343	0.139941	1.31802	1.55976
Q06547	2.46452	0.192015	3.21235	2.80815	4.85272	2.89675	0.869307	1.19133	0.813929	0.150922	6.17985	1.31748	4.75818	4.6483
Q06787	0.760971	2.02158	2.08166	5.51152	3.30858	3.65145	1.53916	0.283341	1.23319	3.63733	8.41853	2.03707	0.59956	1.56205
Q06828	1.63827	0.431142	2.22135	0.497038	0.808419	0.406514	0.271097	0.657729	0.0846092	0.885977	0.0814315	1.62766	3.47872	0.973607
Q06830	0.122403	49.1401	5.93088	0.572953	1.22114	3.69025	1.83677	1.12419	1.53613	12.4634	0.853294	14.6493	0.118942	0.523745
Q07020	0.572756	0.986619	1.19892	0.111709	0.595215	1.50067	2.55901	0.493165	3.79366	0.333206	0.384335	6.00171	0.139141	0.0510573
Q07021	5.28234	2.6143	3.31079	2.76784	0.133437	0.0880345	0.264189	2.18857	0.879501	2.75198	1.37551	0.162686	1.45563	2.0241
Q07065	1.55671	8.50409	3.62274	2.23305	4.50882	4.31756	3.70196	4.55443	1.19039	2.80453	0.404359	7.87512	2.73261	0.590892
Q07092	0.775926	0.541913	0.942594	1.18739	0.0744324	0.844191	1.91116	1.62172	0.360657	4.62976	0.213607	3.69485	1.25665	1.25567
Q07157	0.817103	2.34174	0.739048	2.44786	0.305691	2.57293	2.2452	0.318946	1.57236	0.228171	4.47411	1.5758	2.92193	2.34251
Q07666	1.87002	4.30614	2.51694	1.03339	20.5347	0.754032	0.0580213	0.357814	0.2173	0.241756	0.0697131	5.68072	1.11048	0.5001
Q07812	1.13858	0.168546	1.83099	3.33097	0.0887415	0.0794591	0.397424	2.85937	1.09151	1.98713	1.62353	1.46838	1.52128	1.97918
Q07866	0.439889	2.31026	0.679587	0.324528	0.341738	0.555252	0.0320442	0.900243	0.32003	0.111265	0.37218	0.0197325	0.0185849	0.265967
Q07954	0.538362	0.219488	1.36843	0.774595	1.51883	1.74429	1.84344	1.47931	2.19058	0.102688	1.69376	0.910569	0.951946	0.915769
Q07960	1.13897	0.255219	0.484101	0.596274	0.448533	2.84478	2.67831	0.89467	2.71667	0.139496	0.965405	2.10284	0.466008	0.705376
Q08117	0.0703183	0.250423	0.0378578	0.493729	7.14679	0.361285	0.198416	1.77604	0.0980536	1.41856	0.700739	1.8863	0.273321	0.188052
Q08170	0.522636	0.575516	0.47271	0.220176	0.260702	0.303462	2.38178	1.48803	1.10774	0.535125	1.17836	0.215689	0.345345	0.38017
Q08209	2.64857	3.17841	2.39556	5.28968	2.10049	1.93218	2.76116	1.05411	2.95459	11.094	1.80096	1.23879	3.4659	5.13758
Q08211	0.65547	0.036964	1.41156	2.08198	0.0389241	3.03218	1.98724	0.0358339	3.0902	1.5253	3.05792	0.766425	1.66817	1.56928
Q08257	1.12664	0.709729	1.79541	3.69159	1.46682	3.3715	2.31551	0.206951	2.32511	3.04099	2.23778	0.732027	2.01441	2.31397
Q08378	1.07525	0.0205383	0.67226	0.365308	1.66531	0.542223	0.503656	1.65256	0.411114	0.161429	0.0465498	0.143145	0.775212	0.519452
Q08379	0.740499	0.093958	3.73039	0.990343	0.850359	0.236243	0.590798	0.941216	0.774428	5.10796	1.20674	1.73407	2.23579	0.990157
Q08380	0.215188	12.6532	0.579261	0.314773	0.201263	5.64661	0.712764	1.297	3.07565	0.751125	0.0721985	21.3136	1.41145	0.986637
Q08397	2.07529	2.1043	2.07107	0.947728	5.36536	3.16508	0.0565376	2.03387	0.564651	0.235574	2.24171	0.837181	0.196743	2.32827
Q08426	0.0791629	0.595372	1.83264	0.277915	0.0493602	0.220985	0.132634	0.408974	0.961221	0.950144	0.903048	0.365196	0.115387	0.0846821
Q08431	1.64973	0.0320279	7.68781	0.886154	4.72167	1.29853	2.17499	2.67019	1.43305	0.062934	0.508137	3.12513	0.367921	2.31442
Q08554	2.67239	9.29022	2.92392	3.22818	0.0537519	0.962588	0.337015	1.03918	4.4477	0.501512	2.19817	2.48166	6.40833	3.45812
Q08722	1.1187	0.0529932	1.6623	2.8539	0.306917	2.09858	5.39809	2.38884	5.5846	0.468586	6.9663	3.06892	3.02206	1.36423
Q08752	0.292676	50.3442	0.0787851	0.342497	3.63485	3.39493	2.51542	1.51203	1.14402	0.340534	0.589181	6.24055	0.639904	0.0782703
Q08881	1.37207	0.215402	0.39243	0.727551	0.0802053	0.598465	3.06513	0.0738378	0.239156	2.36074	0.776838	0.167321	1.81243	1.1008
Q08945	0.290506	2.71805	1.7517	0.305961	2.64461	1.74741	1.3304	3.80207	3.16673	0.0676017	0.0779748	1.97818	0.0282292	0.217531
Q08AF3	1.74194	0.449345	1.24423	0.363289	0.0430156	0.939763	0.231172	0.356406	0.192396	2.60872	0.599018	0.0355885	0.0837965	0.922466
Q08AM6	0.689655	0.0526922	0.263499	0.546712	3.80081	2.60832	0.0248492	0.102162	2.04743	0.881295	0.0895698	0.459059	0.345887	0.547353
Q08J23	0.702136	10.6116	0.910797	0.313012	1.37594	0.0373339	3.47318	0.0767703	0.186491	6.06876	0.0448716	5.3124	2.43673	1.28758
Q09028	0.952542	0.936856	0.502361	0.545969	0.659467	0.260478	1.45481	2.23177	0.786106	0.995208	1.01747	0.0401131	0.283351	0.374309
Q09161	0.601831	0.462537	0.576021	1.95632	4.83665	2.98671	1.19507	1.34348	0.372981	0.95741	0.987176	0.0689922	2.8591	3.32625
Q09472	2.01539	4.92266	0.729011	0.755444	0.0589055	0.386789	0.123109	0.415756	0.680622	0.431786	0.908632	0.519837	2.21851	0.774777
Q09666	0.113486	8.5118	0.6008	0.22134	4.66794	0.982078	0.517607	1.21602	1.62204	1.43047	0.203073	2.86865	0.0091898	0.182097
Q0JRZ9	1.15305	0.0359344	0.522758	1.38483	2.38391	1.15198	2.57585	0.661879	0.634674	0.847322	0.081445	0.466186	0.678167	0.681637
Q0VD83	0.775538	0.114805	0.433551	0.794109	2.2908	0.0541234	1.03294	0.445179	0.135179	0.88996	1.10587	0.288174	0.0471008	0.933309
Q0VDG4	0.533089	0.0526095	1.05234	0.363903	0.221597	0.53533	0.396964	1.59559	3.03535	0.103376	0.340858	4.12505	0.561186	0.665298
Q0VF96	1.12628	0.100664	3.75258	2.28785	0.344507	2.6576	0.593407	1.41501	2.19279	0.0989015	1.34041	1.09625	1.85848	1.31846
Q0VGL1	3.80358	4.9842	2.25254	3.44069	3.53122	3.29152	0.212425	0.109168	7.42533	0.885107	4.08749	0.392429	0.739209	1.30624
Q0ZGT2	0.788497	1.96586	2.1002	1.84544	0.20701	1.20482	0.695313	2.62042	4.45587	0.482858	3.45309	0.891287	0.927511	1.10983
Q10471	0.549034	0.0282694	0.128516	0.419017	0.0297684	1.83917	3.35957	1.20583	3.02906	0.944329	1.44163	1.71147	1.46136	0.331959
Q10472	0.502791	1.87136	0.348031	0.672432	5.68785	0.681727	0.882521	0.0412307	2.00315	0.334289	0.144594	0.216129	0.0348983	0.806768
Q10567	0.438252	1.53437	1.06175	0.897493	2.63334	3.18082	1.1626	2.13833	1.64236	1.40226	0.0367599	6.2172	0.0532328	0.556708
Q10570	0.839779	1.40584	0.612107	0.605542	1.6302	0.0679764	0.0339992	1.29297	0.764001	0.424992	0.661063	1.63304	1.05603	0.0976826
Q10588	2.82726	0.0760956	2.14482	2.93256	2.42918	2.36771	3.94747	1.62292	3.2256	0.796334	2.32834	0.675572	1.37367	1.23724
Q10713	0.282395	3.77904	1.88523	0.429605	2.68466	0.882911	0.473142	0.0324204	0.0393779	0.197143	0.151596	0.174814	1.26229	0.785417
Q12765	0.605661	0.0360473	0.819375	0.391821	0.0759174	0.509823	0.101998	0.279562	0.636667	4.17909	0.122551	0.125619	0.118313	0.651217
Q12768	1.12087	1.39816	1.29014	0.9046	0.870533	0.258947	0.629143	0.266238	0.107791	2.13349	0.962548	2.07362	0.150232	1.32305
Q12769	0.794246	0.0254214	0.716525	0.678244	2.38248	1.41419	1.67839	0.616105	3.80147	5.94434	0.576174	0.0885893	0.0834369	0.757769
Q12788	0.0517189	0.0306242	0.306062	0.786795	1.05539	0.629379	0.40438	0.860951	0.0721181	0.661934	0.405849	0.266801	0.237936	0.0276623
Q12789	1.2897	0.0377122	0.960085	1.15522	0.0198559	1.74234	0.764744	0.548387	1.06572	1.29681	0.512845	0.0328551	0.0309442	0.596133
Q12792	0.702289	1.99606	2.21816	3.23255	0.408703	1.88204	3.13775	0.161253	4.30887	0.32685	2.82753	0.19322	1.50135	2.05342
Q12797	0.642816	0.424131	0.850361	0.72	2.84005	1.03565	1.75399	1.30729	0.448179	0.0641081	1.26939	2.50127	0.999428	0.923392
Q12800	0.926256	10.5697	1.24669	0.108393	0.0577545	0.103427	0.61882	0.319017	0.129159	2.93466	0.805294	16.7239	1.97758	0.148625
Q12802	1.78828	0.978268	1.46615	0.775465	3.8602	0.881843	0.821293	0.990045	1.0253	1.01395	0.2802	0.168582	1.96707	1.27207
Q12824	0.980287	1.75048	0.443801	0.508398	0.791827	0.161702	0.547477	0.524343	0.341734	1.07321	1.0465	0.137918	0.920098	0.250241
Q12830	0.767107	0.0576795	1.50775	0.484466	0.0455535	0.380693	0.761633	0.447328	0.526347	0.935044	0.996816	0.0251254	0.366793	0.690336
Q12841	0.652274	0.463476	4.42473	1.24673	0.13557	2.86479	1.55429	5.29183	6.67001	2.98513	0.787848	10.0497	0.084511	0.0930333
Q12846	0.181596	0.107528	0.195535	0.425017	0.11323	7.09704	0.354967	0.833928	2.40561	3.27501	0.670209	1.77991	0.0882312	0.631336
Q12849	2.47489	1.52181	3.68978	1.64302	0.0593522	0.9399	2.12645	0.109281	0.165915	2.65807	2.93819	3.14268	4.57859	1.78192
Q12874	2.50564	0.111974	3.41062	0.829855	7.90009	0.844625	0.211225	2.76805	0.131846	2.94098	1.39584	5.46296	0.689094	0.151717
Q12882	1.08427	0.550309	1.91802	1.54073	0.933621	2.21963	1.18226	1.21516	3.13186	1.50186	0.76222	0.585974	1.27939	2.34734
Q12884	1.47951	4.13	1.39393	1.39127	1.77913	1.53403	0.737756	3.9734	3.05776	1.20664	3.82934	1.02714	0.718841	1.07395
Q12888	1.00729	1.36091	1.68038	2.12508	3.57383	2.66139	0.538789	0.179164	1.00893	1.61769	0.1904	1.11245	1.77841	1.1534
Q12899	2.90209	1.18105	0.498162	0.689062	0.209801	0.563566	2.44291	1.26274	0.717088	0.29362	0.0564458	0.781092	0.286091	1.6197
Q12904	0.17123	0.0253475	0.0230465	0.300566	1.04097	0.215097	1.05344	1.13034	1.01816	0.199229	1.0341	0.176664	0.124792	0.183168
Q12905	0.732791	0.192847	2.63012	0.381124	0.978214	0.507414	0.798904	1.40214	1.5895	1.51576	0.367225	0.504031	0.316477	0.174196
Q12906	0.63469	3.2439	0.143875	0.508183	0.437403	2.7975	0.130593	0.364328	1.37412	5.09157	0.605218	0.0344648	0.876428	0.214402
Q12907	0.339656	9.79893	4.8839	1.29179	5.86895	6.26555	3.22478	5.55667	5.68349	7.8378	0.113959	18.9235	3.1355	0.272502
Q12913	1.03305	0.448977	0.391379	1.05219	4.89065	0.0854455	0.726523	0.746737	1.1204	0.623245	0.256742	0.0789507	1.52436	1.73947
Q12929	1.20717	0.842443	2.53002	2.64874	5.56462	3.94753	1.68547	1.9056	3.03596	3.76222	2.83515	1.77926	3.01639	2.00618
Q12955	0.764703	0.457035	0.184687	0.995234	0.18716	0.845896	0.335275	0.393832	0.847077	0.2162	1.3236	0.855333	0.576411	0.657472
Q12959	1.77954	2.47623	2.13169	2.43387	0.0970892	2.55833	2.28585	2.63036	2.80712	1.55289	2.80618	3.58023	3.85834	2.28433
Q12965	0.669283	0.120091	0.676977	0.474673	0.101167	0.294402	0.067961	0.535531	0.537334	0.471953	0.316708	0.456641	0.610945	0.997983
Q12972	0.915562	17.1933	0.704168	0.535706	3.58837	1.406	0.292188	0.750794	2.37098	0.152182	0.678839	3.10374	0.317742	0.839481
Q12974	3.04627	0.0325006	0.679656	0.578078	1.35685	1.93058	1.28747	0.598632	2.06649	7.34423	0.294649	0.566296	2.24011	0.440358
Q12979	1.02225	2.21067	0.542378	1.30028	0.184753	0.314313	1.3735	1.13957	1.36347	0.37923	1.49121	1.2534	0.777401	0.538834
Q12996	0.979003	0.628004	0.702763	0.811504	1.88217	1.39918	1.45803	0.561973	1.53579	1.32894	4.92703	0.814487	2.65578	1.2218
Q13011	0.799363	5.95283	1.11893	1.46378	3.68088	0.624804	1.60716	4.43706	7.27077	10.9749	1.48625	13.1933	0.621411	0.0855094
Q13033	1.81683	0.570832	2.07605	4.03525	0.0462385	2.52552	1.40812	3.32028	1.8613	1.38844	1.89092	0.627904	2.66622	2.45912
[truncated: 2,193 more rows]

## Sheet: signature gene
Cluster1	Cluster2	Cluster3
ENSG00000229344	ENSG00000225015	ENSG00000133226
ENSG00000198912	ENSG00000159377	ENSG00000284699
ENSG00000225478	ENSG00000160856	ENSG00000116497
ENSG00000077549	ENSG00000117322	ENSG00000092847
ENSG00000116544	ENSG00000118004	ENSG00000137941
ENSG00000235501	ENSG00000223360	ENSG00000137975
ENSG00000116396	ENSG00000214842	ENSG00000203865
ENSG00000223491	ENSG00000138073	ENSG00000206980
ENSG00000160678	ENSG00000115216	ENSG00000143624
ENSG00000152332	ENSG00000287749	ENSG00000117479
ENSG00000143183	ENSG00000287628	ENSG00000116852
ENSG00000143157	ENSG00000115616	ENSG00000234678
ENSG00000117523	ENSG00000226479	ENSG00000159346
ENSG00000143337	ENSG00000233786	ENSG00000143842
ENSG00000285280	ENSG00000286833	ENSG00000143815
ENSG00000243323	ENSG00000170144	ENSG00000010072
ENSG00000162873	ENSG00000158552	ENSG00000284770
ENSG00000117266	ENSG00000199791	ENSG00000259776
ENSG00000162891	ENSG00000241119	ENSG00000236790
ENSG00000225334	ENSG00000172428	ENSG00000158089
ENSG00000231440	ENSG00000134108	ENSG00000021574
ENSG00000203666	ENSG00000075975	ENSG00000115464
ENSG00000227953	ENSG00000144771	ENSG00000187833
ENSG00000243541	ENSG00000242299	ENSG00000237737
ENSG00000172954	ENSG00000163607	ENSG00000237031
ENSG00000171132	ENSG00000163430	ENSG00000115041
ENSG00000222000	ENSG00000181789	ENSG00000115514
ENSG00000158411	ENSG00000215606	ENSG00000115641
ENSG00000222014	ENSG00000242671	ENSG00000196862
ENSG00000115850	ENSG00000152601	ENSG00000286545
ENSG00000184611	ENSG00000198471	ENSG00000136542
ENSG00000238133	ENSG00000214146	ENSG00000115827
ENSG00000231689	ENSG00000248840	ENSG00000115840
ENSG00000196950	ENSG00000152953	ENSG00000170035
ENSG00000286249	ENSG00000250541	ENSG00000030419
ENSG00000085982	ENSG00000248505	ENSG00000135932
ENSG00000180914	ENSG00000189157	ENSG00000266001
ENSG00000134086	ENSG00000138668	ENSG00000224074
ENSG00000180438	ENSG00000287181	ENSG00000181555
ENSG00000230524	ENSG00000287552	ENSG00000114316
ENSG00000154814	ENSG00000250504	ENSG00000170044
ENSG00000183873	ENSG00000196104	ENSG00000288585
ENSG00000284669	ENSG00000198948	ENSG00000181744
ENSG00000144649	ENSG00000168556	ENSG00000169359
ENSG00000185219	ENSG00000049656	ENSG00000114757
ENSG00000164068	ENSG00000188002	ENSG00000163898
ENSG00000163932	ENSG00000248118	ENSG00000186001
ENSG00000172340	ENSG00000249807	ENSG00000109790
ENSG00000244026	ENSG00000286377	ENSG00000170448
ENSG00000286602	ENSG00000169067	ENSG00000163624
ENSG00000244722	ENSG00000250127	ENSG00000138722
ENSG00000272758	ENSG00000113296	ENSG00000251259
ENSG00000144908	ENSG00000153113	ENSG00000283050
ENSG00000172752	ENSG00000170469	ENSG00000109381
ENSG00000240890	ENSG00000113721	ENSG00000248863
ENSG00000197099	ENSG00000082515	ENSG00000168594
ENSG00000280650	ENSG00000164463	ENSG00000145476
ENSG00000174125	ENSG00000168903	ENSG00000251629
ENSG00000145246	ENSG00000215022	ENSG00000082213
ENSG00000250612	ENSG00000204655	ENSG00000070193
ENSG00000287544	ENSG00000198563	ENSG00000250081
ENSG00000248994	ENSG00000231500	ENSG00000250387
ENSG00000113360	ENSG00000146070	ENSG00000248483
ENSG00000123219	ENSG00000236345	ENSG00000280420
ENSG00000251391	ENSG00000154079	ENSG00000246422
ENSG00000251450	ENSG00000112306	ENSG00000285605
ENSG00000145824	ENSG00000024862	ENSG00000238369
ENSG00000094880	ENSG00000008018	ENSG00000123643
ENSG00000113013	ENSG00000169402	ENSG00000164332
ENSG00000245146	ENSG00000146648	ENSG00000170584
ENSG00000134516	ENSG00000169902	ENSG00000248355
ENSG00000113194	ENSG00000196313	ENSG00000131446
ENSG00000112079	ENSG00000177409	ENSG00000047579
ENSG00000096093	ENSG00000006377	ENSG00000224586
ENSG00000082293	ENSG00000106246	ENSG00000137337
ENSG00000014123	ENSG00000128590	ENSG00000124731
ENSG00000203809	ENSG00000287568	ENSG00000164663
ENSG00000236673	ENSG00000173273	ENSG00000124812
ENSG00000237499	ENSG00000255437	ENSG00000112146
ENSG00000285564	ENSG00000254054	ENSG00000206908
ENSG00000225968	ENSG00000197892	ENSG00000012660
ENSG00000157954	ENSG00000170791	ENSG00000137269
ENSG00000230564	ENSG00000254081	ENSG00000225096
ENSG00000243981	ENSG00000140396	ENSG00000111880
ENSG00000228409	ENSG00000287514	ENSG00000135540
ENSG00000229886	ENSG00000070061	ENSG00000122335
ENSG00000187391	ENSG00000148303	ENSG00000105855
ENSG00000127955	ENSG00000160326	ENSG00000228649
ENSG00000196367	ENSG00000280086	ENSG00000136231
ENSG00000198556	ENSG00000170759	ENSG00000188732
ENSG00000128563	ENSG00000150093	ENSG00000228878
ENSG00000161036	ENSG00000180644	ENSG00000198039
ENSG00000243797	ENSG00000182180	ENSG00000164659
ENSG00000202377	ENSG00000110422	ENSG00000081800
ENSG00000105974	ENSG00000167987	ENSG00000259920
ENSG00000135248	ENSG00000167996	ENSG00000245281
ENSG00000253183	ENSG00000110047	ENSG00000253746
ENSG00000120896	ENSG00000285533	ENSG00000169122
ENSG00000147457	ENSG00000254750	ENSG00000253879
ENSG00000254043	ENSG00000182326	ENSG00000287677
ENSG00000164687	ENSG00000253284	ENSG00000171045
ENSG00000188343	ENSG00000110900	ENSG00000147862
ENSG00000246228	ENSG00000180116	ENSG00000174482
ENSG00000254275	ENSG00000167528	ENSG00000122733
ENSG00000275297	ENSG00000135452	ENSG00000178966
ENSG00000229694	ENSG00000173401	ENSG00000214669
ENSG00000119471	ENSG00000257725	ENSG00000167094
ENSG00000165219	ENSG00000102189	ENSG00000225032
ENSG00000167114	ENSG00000166598	ENSG00000196363
ENSG00000167118	ENSG00000089234	ENSG00000108021
ENSG00000197070	ENSG00000219355	ENSG00000136770
ENSG00000067064	ENSG00000165300	ENSG00000095787
ENSG00000241577	ENSG00000224419	ENSG00000234420
ENSG00000197467	ENSG00000276248	ENSG00000233837
ENSG00000122863	ENSG00000286614	ENSG00000188611
ENSG00000223993	ENSG00000258828	ENSG00000107779
ENSG00000171314	ENSG00000200818	ENSG00000122376
ENSG00000099194	ENSG00000165807	ENSG00000203876
ENSG00000229272	ENSG00000100604	ENSG00000043591
ENSG00000285973	ENSG00000279628	ENSG00000232139
ENSG00000148773	ENSG00000137804	ENSG00000175470
ENSG00000229414	ENSG00000140416	ENSG00000236264
ENSG00000254401	ENSG00000138623	ENSG00000175352
ENSG00000052850	ENSG00000183604	ENSG00000184937
ENSG00000254746	ENSG00000196470	ENSG00000086205
ENSG00000110514	ENSG00000205423	ENSG00000172689
ENSG00000255134	ENSG00000187185	ENSG00000111704
ENSG00000167985	ENSG00000140905	ENSG00000070018
ENSG00000124942	ENSG00000184860	ENSG00000257599
ENSG00000203520	ENSG00000108528	ENSG00000129315
ENSG00000110711	ENSG00000129197	ENSG00000111077
ENSG00000254447	ENSG00000205309	ENSG00000258162
ENSG00000054938	ENSG00000109016	ENSG00000123066
ENSG00000123901	ENSG00000161594	ENSG00000176834
ENSG00000137693	ENSG00000108773	ENSG00000111707
ENSG00000255501	ENSG00000108828	ENSG00000175727
ENSG00000152402	ENSG00000267080	ENSG00000185684
ENSG00000110400	ENSG00000013306	ENSG00000151849
ENSG00000109971	ENSG00000005882	ENSG00000152484
ENSG00000250073	ENSG00000264813	ENSG00000122025
ENSG00000151715	ENSG00000267659	ENSG00000133103
ENSG00000149418	ENSG00000177885	ENSG00000264226
ENSG00000111671	ENSG00000070495	ENSG00000231817
ENSG00000111732	ENSG00000141434	ENSG00000178695
ENSG00000205809	ENSG00000285095	ENSG00000229246
ENSG00000110844	ENSG00000267397	ENSG00000125249
ENSG00000184271	ENSG00000242060	ENSG00000102572
ENSG00000202471	ENSG00000105325	ENSG00000215271
ENSG00000118600	ENSG00000169021	ENSG00000198604
ENSG00000111142	ENSG00000186017	ENSG00000151338
ENSG00000076248	ENSG00000104823	ENSG00000259070
ENSG00000089009	ENSG00000104936	ENSG00000273756
ENSG00000150991	ENSG00000063177	ENSG00000235160
ENSG00000284848	ENSG00000142541	ENSG00000259463
ENSG00000247077	ENSG00000171649	ENSG00000069966
ENSG00000102580	ENSG00000160307	ENSG00000260062
ENSG00000134871	ENSG00000215012	ENSG00000169752
ENSG00000100902	ENSG00000099889	ENSG00000064726
ENSG00000243388	ENSG00000185022	ENSG00000259404
ENSG00000172717	ENSG00000046653	ENSG00000170776
ENSG00000119682	ENSG00000184368	ENSG00000259664
ENSG00000258439	ENSG00000169306	ENSG00000118898
ENSG00000279286	ENSG00000230844	ENSG00000261210
ENSG00000133958	ENSG00000130985	ENSG00000066654
ENSG00000184916	ENSG00000169188	ENSG00000087237
ENSG00000166073	ENSG00000204271	ENSG00000205336
ENSG00000159337	ENSG00000165591	ENSG00000159708
ENSG00000138606	ENSG00000102390	ENSG00000157353
ENSG00000287439	ENSG00000229132	ENSG00000006788
ENSG00000067225	ENSG00000131725	ENSG00000011295
ENSG00000189136	ENSG00000156920	ENSG00000212719
ENSG00000259658	ENSG00000198938	ENSG00000108256
ENSG00000262312		ENSG00000073969
ENSG00000262801		ENSG00000159217
ENSG00000072864		ENSG00000240280
ENSG00000178188		ENSG00000266049
ENSG00000260307		ENSG00000085415
ENSG00000158717		ENSG00000141622
ENSG00000108381		ENSG00000082212
ENSG00000141503		ENSG00000099331
ENSG00000132514		ENSG00000160352
ENSG00000132535		ENSG00000105392
ENSG00000240480		ENSG00000160439
ENSG00000154957		ENSG00000228593
ENSG00000175061		ENSG00000100983
ENSG00000141750		ENSG00000101347
ENSG00000173805		ENSG00000185513
ENSG00000141696		ENSG00000149596
ENSG00000161714		ENSG00000101134
ENSG00000121104		ENSG00000229086
ENSG00000266714		ENSG00000235888
ENSG00000167880		ENSG00000278920
ENSG00000267665
ENSG00000184557
ENSG00000169710
ENSG00000153391
ENSG00000152217
ENSG00000167306
ENSG00000081913
ENSG00000264699
ENSG00000133313
ENSG00000141905
ENSG00000126934
ENSG00000105641
ENSG00000096996
ENSG00000021488
ENSG00000079432
ENSG00000268864
ENSG00000088832
ENSG00000101251
ENSG00000243702
ENSG00000131069
ENSG00000101052
ENSG00000132823
ENSG00000168612
ENSG00000237788
ENSG00000224397
ENSG00000231201
ENSG00000156273
ENSG00000159082
ENSG00000160223
ENSG00000197381
ENSG00000183597
ENSG00000279467
ENSG00000099994
ENSG00000261188
ENSG00000235954
ENSG00000183762
ENSG00000100319
ENSG00000133422
ENSG00000184459
ENSG00000266345
ENSG00000157399
ENSG00000123130
ENSG00000185753
ENSG00000124313
ENSG00000172943
ENSG00000123562
ENSG00000203650
ENSG00000125675
ENSG00000198899

## Sheet: GO of signature gene
Ontology	description	-Log10 (p value)			- (Log10 adjust p value)
		cluster1	cluster2	cluster3	cluster1	cluster2	cluster3
BP	regulation of cell cycle	3.81504	0.494945	0.449931	0.0413908	0.386543	0.425238
BP	negative regulation of JAK-STAT cascade	3.5569	0	0.994116	0.0543698	0	0.200349
BP	regulation of inflammatory response	2.38159	0.409155	0	0.0907132	0.446575	0
BP	intracellular signal transduction	2.21723	0.0585315	0.18497	0.0907132	0.881761	0.683482
BP	positive regulation of activated T cell proliferation	1.7432	0	0	0.116303	0	0
BP	extracellular matrix organization	1.56462	0	0.216959	0.12666	0	0.642901
BP	cytoplasmic translation	0.337071	3.99508	0	0.51573	0.0281173	0
BP	cellular response to reactive oxygen species	0	2.5182	0	0	0.0893451	0
BP	response to unfolded protein	2.04129	2.37857	0	0.102785	0.0893451	0
BP	antigen processing and presentation via MHC class II	0	2.23786	0	0	0.0893451	0
BP	regulation of glucose metabolic process	0	2.1107	0.870798	0	0.0931649	0.230466
BP	regulation of cellular ketone metabolic process	0	1.63954	0	0	0.110293	0
BP	intracellular distribution of mitochondria	0	1.46593	0	0	0.124706	0
BP	negative regulation of stem cell proliferation	0	0	3.41489	0	0	0.0879013
BP	mRNA transport	0	0.638422	2.55079	0	0.307889	0.0913722
BP	protein deubiquitination	0	0	2.47194	0	0	0.0913722
BP	negative regulation of protein serine/threonine kinase activity	0	0	2.30274	0	0	0.0913722
BP	cytokine production involved in immune response	0	0	2.2031	0	0	0.0913722
BP	cell adhesion mediated by integrin	0	0.703446	1.62645	0	0.278662	0.123322
CC	endoplasmic reticulum	2.96426	0.399194	0.683359	1.04233	0.342605	0.532443
CC	nucleolus	2.83073	1.11974	0.479858	1.04233	0.773988	0.390874
CC	endocytic vesicle membrane	2.66462	0	0	1.04233	0	0
CC	ciliary base	2.5477	0	0	1.04233	0	0
CC	Golgi apparatus	2.38033	0.285281	0.542831	1.04233	0.254715	0.436798
CC	cytosolic ribosome	0.329333	3.94407	0	0.282041	1.55103	0
CC	nuclear membrane	0.537899	3.24933	1.16518	0.436908	1.15731	0.762138
CC	membrane	2.18683	3.00312	0.54026	1.04233	1.04893	0.436539
CC	cytoplasm	1.84337	2.99764	0.350033	0.988071	1.04893	0.295256
CC	nucleus	0.635922	1.72306	3.44752	0.506031	0.967505	1.056
CC	midbody	0.795156	0.553796	2.255	0.597614	0.456095	1.03919
CC	gamma-tubulin small complex	0	0	2.2031	0	0	1.03919
CC	GTPase activator complex	0	0	2.2031	0	0	1.03919
CC	caveola	1.71558	0	1.94808	0.934409	0	0.99169
MF	calcium-independent protein kinase C activity	3.75908	0	0	1.3831	0	0
MF	extracellular matrix structural constituent conferring tensile strength	3.41206	0	0	1.16556	0	0
MF	cadherin binding	2.78782	1.60069	0.2715	1.04233	0.924607	0.237239
MF	interleukin-12 receptor activity	2.11564	0	0	1.04233	0	0
MF	interleukin-20 receptor binding	2.11564	0	0	1.04233	0	0
MF	protein phosphatase binding	0.314596	3.84608	0.788864	0.271402	1.53221	0.58834
MF	RNA binding	1.12795	3.26812	0	0.751266	1.15731	0
MF	platelet-derived growth factor-activated receptor activity	0	2.23786	0	0	1.04893	0
MF	collagen binding involved in cell-matrix adhesion	0	2.23786	0	0	1.04893	0
MF	complement binding	0	1.93807	0	0	1.03075	0
MF	alpha-tubulin binding	0.576661	0.683577	3.94751	0.465931	0.465931	1.1115
MF	protein binding	4.1715	1.89756	2.50386	1.40213	1.40213	1.03919
MF	translation regulator activity	0	0	2.4719	0	0	1.03919
MF	glutathione synthase activity	0	0	2.2031	0	0	1.03919

## Sheet: IPA of signature gene
Ingenuity Canonical Pathways	-Log10 (p value)			- (Log10 adjust p value)
	Cluster1	Cluster2	Cluster3	Cluster1	Cluster2	Cluster3
Gap Junction Signaling	4.42	0.625	0.487	1.56206	0.331119	0.17758
Class I MHC mediated antigen processing and presentation	3.77	1.3	0.665	1.47515	0.534356	0.178501
Collagen chain trimerization	3.46	0	0	1.47515	0	0
Glycolysis I	3.06	0	0	1.30618	0	0
HIF1α Signaling	2.99	0	0	1.30618	0	0
Protein Ubiquitination Pathway	2.96	2.52	2.15	1.30618	1.11114	0.178501
Microautophagy Signaling Pathway	2.88	1.3	0	1.25251	0.534356	0
JAK-STAT signaling after IL-12 stimulation	1.49	0	0	0.742654	0	0
Th1 and Th2 Activation Pathway	1.4	0.232	0	0.700427	0.177077	0
PTEN Signaling	0.974	2.94	1.17	0.494463	1.40917	0.178501
RAF/MAP kinase cascade	0.853	2.58	0.645	0.454463	1.12975	0.178501
PPAR Signaling	0.729	3.66	0.32	0.398695	1.90872	0.157737
PI3K/AKT Signaling	0.729	1.71	1.46	0.398695	0.621479	0.178501
Signaling by EGFR	0.478	1.5	0	0.288451	0.55814	0
Signaling by ROBO receptors	0.476	4.06	0	0.288311	2.04382	0
Eukaryotic Translation Initiation	0	4.34	0	0	2.04382	0
EIF2 Signaling	0	4.11	0	0	2.04382	0
Regulation of eIF4 and p70S6K Signaling	0	3.09	0.846	0	1.51481	0.178501
CLEAR Signaling Pathway	0.447	0.366	2.08	0.272112	0.242087	0.178501
Germ Cell Differentiation Signaling Pathway	0.224	0	2.18	0.159855	0	0.178501
Glutathione Biosynthesis	0	0	2.2	0	0	0.178501
