# Supplementary material for: Proteomics and transcriptomics reveal molecular subtypes and biomarkers of advanced cutaneous T-cell lymphoma
Source: Front Oncol. 2026 Jul 15;16:1849456. doi: 10.3389/fonc.2026.1849456 (PMC13414942; doi:10.3389/fonc.2026.1849456)
Supplement: Supplementary file 5 [file Table5.xlsx]

## Sheet: DEPs within cluster1
	p.t.test	p.adjust.BH	Fold.Change
A6NMZ7	0.0238449	0.980884	-1.90329
A8TX70	0.0303293	0.980884	-1.43748
O00422	0.0370233	0.980884	0.670009
O14562	0.0119069	0.980884	0.598579
O14602	0.0301853	0.980884	0.61861
O14647	0.0209392	0.980884	-1.37765
O60218	0.028373	0.980884	-1.27662
O75095	0.0155489	0.980884	-1.73634
O94832	0.0154019	0.980884	-0.617159
O95363	0.0484058	0.980884	0.617858
O95470	0.0318677	0.980884	0.73047
P01903	0.0285976	0.980884	-0.897609
P05109	0.0201327	0.980884	-1.34877
P06702	0.0130367	0.980884	-1.51559
P08311	0.00494503	0.980884	-1.9952
P08493	0.0108932	0.980884	-1.92815
P09455	0.00432171	0.980884	-1.04233
P09758	0.0361427	0.980884	-0.807572
P10809	0.0275527	0.980884	0.617636
P13591	0.036697	0.980884	0.992557
P14222	0.0263959	0.980884	1.06134
P17900	0.0328675	0.980884	-0.649409
P19099	0.0330248	0.980884	0.998521
P19957	0.0473628	0.980884	-1.54133
P22748	0.00381159	0.980884	-1.44721
P24821	0.00989259	0.980884	-1.41199
P25940	0.0168885	0.980884	-1.35388
P29016	0.0143803	0.980884	-0.994795
P30740	0.0420842	0.980884	-0.712748
P31151	0.00967642	0.980884	-1.83507
P36269	0.0320025	0.980884	-0.590742
P42229	0.0111915	0.980884	0.626071
P53985	0.0417119	0.980884	-1.25448
P55000	0.0418812	0.980884	-0.942253
P56381	0.00859539	0.980884	0.808462
P61604	0.00343274	0.980884	0.833122
P61758	0.0305815	0.980884	0.593611
P62312	0.0164614	0.980884	0.811486
P62857	0.0248682	0.980884	1.33188
P62937	0.0301628	0.980884	0.606876
Q00688	0.00152686	0.980884	0.66472
Q01201	0.0489971	0.980884	-0.831839
Q01459	0.0406335	0.980884	-0.631455
Q02338	0.0303067	0.980884	0.759139
Q02556	0.0499182	0.980884	-0.776723
Q06033	0.0383559	0.980884	0.895626
Q13442	0.0465331	0.980884	0.808985
Q14318	0.0400501	0.980884	0.78837
Q14997	0.0233474	0.980884	0.807234
Q15154	0.0225085	0.980884	-0.8367
Q16678	0.00014849	0.771255	-0.777258
Q16777	0.0464114	0.980884	-1.96811
Q3KQU3	0.0474849	0.980884	-0.790215
Q53FT3	0.0205506	0.980884	-0.614711
Q53H47	0.0392124	0.980884	0.876636
Q53H82	0.0380312	0.980884	0.601141
Q58FF8	0.00375724	0.980884	-1.14836
Q5R3K3	0.0467744	0.980884	-1.15143
Q5RKV6	0.00752979	0.980884	0.774895
Q5SY68	0.00760545	0.980884	-2.46411
Q5TEC6	0.0145467	0.980884	-0.777858
Q69YN2	0.0333319	0.980884	0.849135
Q86SG5	0.00823486	0.980884	-2.23736
Q8IVD9	0.00884895	0.980884	0.631494
Q8N4C8	0.0358891	0.980884	-0.668665
Q8NHM4	0.0163316	0.980884	-1.4253
Q8NHZ8	0.0242121	0.980884	0.682184
Q8TCG1	0.0309985	0.980884	0.842091
Q8TCT8	0.0200513	0.980884	-1.32493
Q8TDQ0	0.0198746	0.980884	-0.814689
Q8WU39	0.00867854	0.980884	-1.31004
Q96RW7	0.0339133	0.980884	-0.62398
Q96S06	0.0344711	0.980884	-1.03553
Q96T58	0.0284927	0.980884	0.762977
Q99720	0.0197507	0.980884	-0.58816
Q99766	0.0323152	0.980884	-0.601114
Q9BQ39	0.0155111	0.980884	0.647571
Q9BU23	0.0130838	0.980884	-0.693913
Q9GZT3	0.0399968	0.980884	0.687694
Q9GZT9	0.0153366	0.980884	-0.795875
Q9H501	0.0184579	0.980884	1.86783
Q9NP77	0.044042	0.980884	0.660898
Q9NPJ3	0.0463072	0.980884	0.840762
Q9NRG0	0.0119079	0.980884	0.84718
Q9NSB2	0.0155185	0.980884	-1.73608
Q9NVS9	0.00922642	0.980884	0.589627
Q9P0M6	0.0413545	0.980884	-0.682759
Q9UGN4	0.00255097	0.980884	0.713031
Q9UI08	0.039842	0.980884	0.638026
Q9UK59	0.0330359	0.980884	-0.810769
Q9Y3D3	0.0464214	0.980884	-0.727966

## Sheet: GO result of DEPs
Ontology	Description	-Log10 (p.value)	-Log10 (p.value adjust)	Protein IDs
BP	antigen processing and presentation of exogenous peptide antigen via MHC class II	5.37372	3.95821	P01903/P01909/P20036/Q30154
BP	T cell costimulation	5.52722	4.08274	P01903/P01909/P20036/Q30154
BP	T cell receptor signaling pathway	5.8061	4.26096	P01903/P01909/P20036/Q14997/Q30154
BP	chemokine production	6.00878	4.42412	P05109/P06702
BP	neutrophil aggregation	6.00878	4.42412	P05109/P06702
BP	cell adhesion	6.78034	5.01959	A6NMZ7/A8TX70/P12109/P12111/P13591/P24821/Q16678/Q9UGN4/Q9Y6C2
BP	collagen catabolic process	7.84373	5.83995	A6NMZ7/A8TX70/P12109/P12111/P25940
BP	interferon-gamma-mediated signaling pathway	7.89201	5.83995	P01903/P01909/P13591/P20036/Q02556/Q30154
CC	membrane	7.75614	5.80351	B0I1T2/P01909/P12109/P13591/P14222/P22748/P24821/P61604/Q00796/Q14318/Q15154/Q7Z591/Q8TCT8/Q96GQ5/Q96KC8/Q9BQ39/Q9UGN4
CC	extracellular region	8.60036	6.47164	A6NMZ7/A8TX70/O75095/P00738/P02749/P05109/P06702/P08311/P12109/P12111/P14222/P24821/P25940/P31151/Q8WU39/Q9Y6C2
CC	transport vesicle membrane	8.74615	6.47164	P01903/P01909/P20036/P22748/Q30154
CC	clathrin-coated endocytic vesicle membrane	8.61542	6.47164	P01903/P01909/P20036/Q30154/Q9UJ71
CC	cytosol	13.131	10.5251	O94832/P05109/P06702/P09455/P31151/P42229/P43353/P62312/P62857/Q00796/Q01201/Q02556/Q14997/Q15154/Q53FT3/Q5RKV6/Q8N4C8/Q8NHZ8/Q96KC8/Q96S59/Q9GZT9/Q9NRF8/Q9NSU2/Q9NVS9
CC	extracellular exosome	28.528	25.6211	B0I1T2/O14647/O94832/P00738/P01903/P02749/P05109/P06702/P08311/P08493/P12109/P12111/P13591/P17900/P22748/P25940/P31151/P43353/P61604/P62312/P62857/Q00796/Q30154/Q53FT3/Q58FF8/Q8N4C8/Q8TCT8/Q8TDQ0/Q96RW7/Q96T58/Q9NSB2/Q9NVS9/Q9P0M6/Q9UGN4/Q9Y6C2
MF	arachidonic acid binding	4.68797	3.36088	P05109/P06702
MF	peptide antigen binding	5.44021	4.01046	P01903/P01909/P20036/Q30154
MF	Toll-like receptor 4 binding	5.53194	4.08274	P05109/P06702
MF	MHC class II receptor activity	6.19199	4.54039	P01903/P01909/P20036
MF	RAGE receptor binding	7.09771	5.25193	P05109/P06702/P31151

## Sheet: biofunction analysis
Diseases or Functions Annotation	p-Value	p-Value adjust	Activation z-score
Adhesion of phagocytes	0.00038	0.00485784	-1.131
Cell movement of myeloid cells	0.00193	0.0116206	-2.413
Cell movement of phagocytes	0.0021	0.0119675	-2.407
Chemotaxis of phagocytes	0.0021	0.0119675	-2.205
Cell viability	0.0103	0.0201318	1.813
Inflammatory response	0.0286	0.0362676	-2.417
Cell proliferation of T lymphocytes	0.0447	0.046265	1.109
