# Supplementary material for: Proteomics and transcriptomics reveal molecular subtypes and biomarkers of advanced cutaneous T-cell lymphoma
Source: Front Oncol. 2026 Jul 15;16:1849456. doi: 10.3389/fonc.2026.1849456 (PMC13414942; doi:10.3389/fonc.2026.1849456)
Supplement: Supplementary file 6 [file Table6.xlsx]

## Sheet: Clinical information
	Immunomodulatory therapy group（N=11）	Targeted therapy or chemotherapy group（N=18）	p-value
Gender			0.06
Male	9	8
Female	2	10
Stage			0.12
ⅡB	7	8
ⅢA	3	2
ⅢB	0	1
ⅣA	0	5
ⅣB	1	2
Skin lesion types			0.31
Fungating tumor	1	6
Flat tumor	6	6
Erythroderma	4	6
Proteomic subtypes			＞0.99
Intracellular signaling subtype	6	9
metabolic subtype	2	5
extracellular matrix remodeling subtype	3	4
LDH level	239.4±106.7	602.8±1139.4	0.3

## Sheet: DEPs of treatment responsivenes
	p.t.test	p.adjust.BH	Fold.Change	AUC
A0A0B4J2H0	0.0214075	0.993856	-0.713148	0.767677
A0A0C4DH31	0.0402063	0.993856	-0.836025	0.742424
O14936	0.0447115	0.993856	0.605697	0.737374
O15020	0.0089288	0.993856	-0.876602	0.722222
O43665	0.0267363	0.993856	0.702852	0.732323
O75340	0.0193925	0.993856	0.647502	0.782828
O95989	0.0157542	0.993856	-0.642664	0.767677
P00738	0.0155613	0.993856	-1.02791	0.762626
P00915	0.0164753	0.993856	-1.73681	0.828283
P01009	0.0256007	0.993856	-0.73301	0.717172
P01011	0.0438949	0.993856	-0.692345	0.732323
P01019	0.0291935	0.993856	-0.649616	0.757576
P01023	0.0203093	0.993856	-0.755189	0.752525
P01024	0.0274101	0.993856	-0.61581	0.747475
P02549	0.0355851	0.993856	0.810468	0.737374
P02675	0.0222699	0.993856	-0.689848	0.752525
P02741	0.00441905	0.993856	-1.05929	0.712121
P02763	0.0184534	0.993856	-0.912065	0.722222
P02787	0.033577	0.993856	-0.787929	0.732323
P02790	0.0471256	0.993856	-0.757816	0.691919
P03973	0.0233411	0.993856	-0.992247	0.742424
P04003	0.0147939	0.993856	-0.649165	0.787879
P04004	0.024461	0.993856	-0.59459	0.767677
P05386	0.00837462	0.993856	0.996821	0.757576
P07858	0.00580079	0.993856	-0.863851	0.818182
P09417	0.0103869	0.993856	-0.601274	0.787879
P10643	0.0248331	0.993856	-0.673269	0.757576
P11215	0.0199649	0.993856	-0.820046	0.752525
P15090	0.00483834	0.993856	-0.953222	0.823232
P17213	0.0479789	0.993856	-0.666911	0.636364
P20061	0.0402903	0.993856	-0.860831	0.681818
P22694	0.00169205	0.993856	1.32792	0.868687
P23946	0.0317286	0.993856	1.19123	0.69697
P30273	0.0158678	0.993856	-0.966359	0.772727
P32321	0.0460682	0.993856	-0.897309	0.691919
P41218	0.0464019	0.993856	-0.590035	0.722222
P46976	0.0119815	0.993856	-0.741362	0.818182
P51003	0.0329595	0.993856	1.01965	0.767677
P55000	0.00885275	0.993856	0.775221	0.737374
P78417	0.0457878	0.993856	-0.633654	0.813131
Q00059	0.0327429	0.993856	-0.649175	0.747475
Q00535	0.00109565	0.993856	-0.793922	0.848485
Q01469	0.0472831	0.993856	-0.835623	0.717172
Q05315	0.0148337	0.993856	-0.988104	0.656566
Q12996	0.0130237	0.993856	0.662665	0.737374
Q13496	0.0180731	0.993856	1.00891	0.792929
Q14738	0.0130103	0.993856	0.814815	0.787879
Q14914	0.0305458	0.993856	0.829233	0.727273
Q16222	0.0227488	0.993856	-0.679445	0.767677
Q16678	0.0292549	0.993856	0.800961	0.742424
Q2TAA2	0.031095	0.993856	0.709595	0.747475
Q5T5C0	0.0242902	0.993856	-0.607836	0.747475
Q6UVK1	0.0456146	0.993856	-0.585242	0.722222
Q6ZS81	0.0145376	0.993856	0.724406	0.873737
Q6ZUM4	0.021176	0.993856	-0.719697	0.737374
Q8TAD8	0.0170505	0.993856	0.878226	0.752525
Q8TCT8	0.0123413	0.993856	0.993567	0.757576
Q8WUY1	0.0457289	0.993856	0.616427	0.722222
Q9BUN8	0.0173433	0.993856	0.699853	0.787879
Q9H488	0.0477621	0.993856	-0.752784	0.722222
Q9HAS0	0.0365391	0.993856	0.694857	0.742424
Q9NYJ1	0.045139	0.993856	0.797148	0.747475
Q9UJX3	0.0436182	0.993856	-0.679564	0.707071
Q9Y223	0.0252886	0.993856	0.682566	0.767677

## Sheet: GO of DEPs
Ontology	Description	-Log10 (p.value)	-Log10 (p.value.adjust)	Protein IDs
MF	tumor necrosis factor binding	2.89359	2.01457	P01023
MF	GTPase activator activity	3.1611	2.06419	O43665/P01023/Q5T5C0/Q6ZUM4
MF	fatty acid binding	4.03611	2.59678	P15090/Q01469
MF	protease binding	4.58157	2.94387	P01009/P01023/Q9BUN8
MF	serine-type endopeptidase inhibitor activity	6.56763	4.73036	P01009/P01011/P01019/P01023/P03973
BP	blood coagulation	4.80563	3.11548	P01009/P02675/P22694/P30273
BP	positive regulation of angiogenesis	5.66415	3.92379	O75340/P01024/P23946/Q16678
BP	positive regulation of protein binding	7.05872	5.18366	P02549/P04004/Q00535/Q9BUN8
BP	regulation of complement activation	8.51523	6.59126	P01024/P04003/P04004/P10643
BP	acute-phase response	9.64058	7.56923	P00738/P01009/P01011/P02741/P02763
BP	platelet degranulation	10.1945	8.05619	P01009/P01011/P01023/P02675/P02763/P02787
CC	cytoplasm	8.50771	6.59126	O14936/O15020/O75340/O95989/P01019/P05386/P09417/P15090/P17213/P23946/P41218/P51003/P78417/Q00535/Q01469/Q13496/Q14914/Q16222/Q5T5C0/Q6ZUM4/Q8TAD8/Q9Y223
CC	extracellular region	16.5419	14.3244	P00738/P01009/P01011/P01019/P01023/P01024/P02675/P02741/P02763/P02787/P02790/P04003/P04004/P07858/P10643/P20061/P23946/P55000/Q6UVK1/Q8WUY1
CC	cytosol	16.8986	14.5842	O14936/O15020/O43665/O95989/P00915/P01023/P02549/P05386/P09417/P15090/P22694/P32321/P46976/P78417/Q00059/Q00535/Q01469/Q05315/Q13496/Q14738/Q16222/Q9UJX3/Q9Y223
CC	extracellular exosome	37.1042	34.1877	O75340/O95989/P00738/P00915/P01009/P01011/P01019/P01023/P01024/P02675/P02741/P02763/P02787/P02790/P03973/P04004/P05386/P07858/P09417/P10643/P11215/P15090/P17213/P22694/P32321/P41218/P46976/P55000/P78417/Q01469/Q13496/Q14914/Q2TAA2/Q6UVK1/Q8TCT8

## Sheet: IPA of DEPs
Ingenuity Canonical Pathways	-Log10 (p.value)	-Log10 (p.value.adjust)	Molecules
RAF/MAP kinase cascade	2.11	1.03984	FGB,PPP2R5D,SPTA1,SPTBN2
Coagulation System	3.81	2.16002	A2M,FGB,SERPINA1
Neutrophil degranulation	10	7.6968	BPI,C3,CTSB,FABP5,FCER1G,GYG1,HP,ITGAM,MNDA,ORM1,SERPINA1,SERPINA3,SLPI,TCN1
JAK-STAT signaling after IL-12 stimulation	2.27	1.12	CA1,GSTO1
JAK family kinases in IL-6-type Cytokine Signaling	2.81	1.38187	CRP,SERPINA1,SERPINA3
Complement System	5.41	3.58393	C3,C4BPA,C7,ITGAM
Integrin cell surface interactions	2.68	1.33105	FGB,ITGAM,VTN
Tight Junction Signaling	2.7	1.33105	CASK,CSTF3,PPP2R5D,PRKACB
ERK/MAPK Signaling	1.57	0.736626	ITGAM,PPP2R5D,PRKACB

## Sheet: Biofunction
Diseases or Functions Annotation	p-Value	p-Value.adjust	Activation z-score
Migration of cells	0.00224	0.0101239	-1.104
Cell movement of mononuclear leukocytes	0.0125	0.0225105	-1.109
Proliferation of lymphocytes	0.0269	0.0353861	1.131
Apoptosis	0.0015	0.00998837	1.215
Chemotaxis	0.0134	0.0238315	-1.4
Proliferation of mononuclear leukocytes	0.00671	0.0165154	1.432
Binding of DNA	0.00229	0.0101239	-1.759
Adhesion of tumor cell lines	0.043	0.0462864	-1.964
Phagocytosis of myeloid cells	0.000762	0.00654558	-1.972
Immune response of myeloid cells	7.22e-06	0.000248079	-2.195
Phagocytosis of blood cells	6.7e-05	0.00122453	-2.195
Invasion of tumor cell lines	0.0348	0.0409659	-2.274
Immune response of cells	7.25e-05	0.00127097	-2.401
