# Supplementary material for: Proteomics and transcriptomics reveal molecular subtypes and biomarkers of advanced cutaneous T-cell lymphoma
Source: Front Oncol. 2026 Jul 15;16:1849456. doi: 10.3389/fonc.2026.1849456 (PMC13414942; doi:10.3389/fonc.2026.1849456)
Supplement: Supplementary file 7 [file Table7.xlsx]

## Sheet: Clinical information
	Progression group（N=12）	Stable or response group（N=13）	p-value
Gender			0.24
Male	5	9
Female	7	4
Stage			0.06
ⅡB	3	9
ⅢA	3	2
ⅢB	1	0
ⅣA	4	1
ⅣB	1	1
Skin Lesion types			0.14
Fungating tumor	4	1
Flat tumor	3	8
Erythroderma	5	4
Proteomic subtypes			0.67
Intracellular signaling subtype	6	7
metabolic subtype	4	2
extracellular matrix remodeling subtype	2	4
LDH level	694.9±1396.0	277.5±186.1	0.3

## Sheet: DEPs of prognosis
	p.t.test	p.adjust.BH	Fold.Change	AUC
A0A0C4DH25	0.0155534	0.820114	0.610238	0.814103
A6NGU5	0.0164076	0.820114	0.67366	0.762821
O14737	0.00659097	0.820114	1.03175	0.820513
O14745	0.0129032	0.820114	0.599555	0.820513
O15072	0.00879619	0.820114	0.915264	0.782051
O15212	0.00633313	0.820114	0.591086	0.833333
O15321	0.0461436	0.820114	-0.897283	0.679487
O60234	0.0314563	0.820114	0.904257	0.801282
O75691	0.026476	0.820114	0.587221	0.730769
P00441	0.0142911	0.820114	0.992256	0.769231
P01266	0.0364317	0.820114	-0.907201	0.730769
P01909	0.0437068	0.820114	-0.969521	0.673077
P02461	0.00417905	0.820114	-1.3912	0.826923
P02462	0.035104	0.820114	-0.778127	0.769231
P02511	0.0164326	0.820114	-0.64978	0.769231
P02549	0.045338	0.820114	-0.846596	0.737179
P02746	0.0141599	0.820114	-0.59395	0.801282
P02775	0.0134492	0.820114	-0.751469	0.788462
P04440	0.01837	0.820114	-0.940434	0.782051
P06454	0.0259179	0.820114	0.836188	0.75641
P07585	0.0168778	0.820114	-1.00939	0.794872
P08311	0.00394169	0.820114	-1.6601	0.814103
P0DOX6	0.0255826	0.820114	-0.741464	0.75
P0DOX7	0.0391729	0.820114	-0.830789	0.730769
P0DTU4	0.039479	0.820114	0.699149	0.737179
P12004	0.0364676	0.820114	0.760017	0.717949
P12109	0.0157252	0.820114	-1.32993	0.858974
P12110	0.019328	0.820114	-1.37276	0.878205
P12111	0.00445819	0.820114	-1.04298	0.878205
P13611	0.0466742	0.820114	-0.591143	0.737179
P19099	0.0476775	0.820114	0.609697	0.724359
P20231	0.0252533	0.820114	-1.02424	0.807692
P20930	0.0151389	0.820114	-0.925669	0.769231
P22626	0.043272	0.820114	0.591981	0.692308
P23141	0.0220581	0.820114	-0.908652	0.782051
P23528	0.0285996	0.820114	0.636777	0.75
P23946	0.0120916	0.820114	-1.72513	0.820513
P25940	0.00351354	0.820114	-1.11733	0.839744
P31948	0.00282991	0.820114	0.625178	0.865385
P35555	0.0254581	0.820114	-1.34347	0.846154
P46736	0.00899826	0.820114	-0.775617	0.794872
P49747	0.0143264	0.820114	-0.689171	0.75
P52566	0.0279239	0.820114	1.06254	0.75641
P53004	0.0154446	0.820114	0.590467	0.75641
P53985	0.0420412	0.820114	-0.986738	0.782051
P55000	0.0198115	0.820114	-0.87765	0.782051
P55001	0.0411561	0.820114	-0.883924	0.833333
P55327	0.0284576	0.820114	0.605282	0.769231
P58546	0.00960599	0.820114	0.739611	0.788462
P61604	0.00192983	0.820114	0.670589	0.839744
P61956	0.00995852	0.820114	1.21347	0.820513
P62328	0.012731	0.820114	1.44426	0.769231
P63313	0.00034572	0.820114	1.9574	0.903846
P78539	0.0367184	0.820114	-0.740997	0.717949
Q01658	0.00365097	0.820114	0.794248	0.839744
Q02388	0.0200247	0.820114	-1.34382	0.75
Q04828	0.0331324	0.820114	-0.793429	0.730769
Q06323	0.0192309	0.820114	0.628222	0.788462
Q07507	0.0136689	0.820114	-1.10583	0.807692
Q08397	0.00925312	0.820114	-0.658496	0.807692
Q12884	0.0223327	0.820114	-0.651419	0.762821
Q13011	0.000607907	0.820114	0.745279	0.903846
Q13094	0.0235204	0.820114	0.653248	0.762821
Q13185	0.0322119	0.820114	0.627122	0.75
Q13247	0.043267	0.820114	0.585017	0.724359
Q13361	0.0418085	0.820114	-0.773822	0.75
Q14019	0.0430292	0.820114	0.704477	0.717949
Q14766	0.00251288	0.820114	-0.594127	0.846154
Q14997	0.0194877	0.820114	0.611925	0.788462
Q15113	0.0102296	0.820114	-0.747829	0.807692
Q15582	0.0288516	0.820114	-0.622856	0.75641
Q53RT3	0.045521	0.820114	-0.793729	0.730769
Q53TN4	0.00505269	0.820114	-0.983355	0.820513
Q6IQ49	0.0293774	0.820114	0.712757	0.74359
Q6JBY9	0.0223926	0.820114	0.643896	0.775641
Q6NZ67	0.0203246	0.820114	-0.637545	0.75641
Q6P4A8	0.0456069	0.820114	-0.612539	0.724359
Q6UWY5	0.0045754	0.820114	-0.76608	0.801282
Q7Z7N9	0.0239861	0.820114	-2.60153	0.717949
Q8N3D4	0.0284105	0.820114	-0.865047	0.769231
Q8NFU3	0.0273306	0.820114	0.724303	0.775641
Q8TDH9	0.00385963	0.820114	1.07735	0.878205
Q8WXD5	0.0384434	0.820114	0.682208	0.717949
Q8WXF7	0.0257351	0.820114	-0.603583	0.775641
Q92626	0.0252169	0.820114	-0.637811	0.74359
Q92743	0.0130226	0.820114	-1.07446	0.775641
Q92805	0.00105186	0.820114	-0.633216	0.903846
Q96C19	0.0129654	0.820114	0.664003	0.788462
Q96HE7	0.0190967	0.820114	0.607653	0.762821
Q9BXN1	0.0453016	0.820114	-0.653884	0.737179
Q9BY43	0.0088318	0.820114	0.674372	0.801282
Q9GZM7	0.0403275	0.820114	-0.651667	0.698718
Q9H6W3	0.0388402	0.820114	0.593661	0.769231
Q9HB75	0.00617058	0.820114	-0.652613	0.833333
Q9P0M6	0.0404901	0.820114	-0.714621	0.737179
Q9UBX5	0.0248015	0.820114	-0.775647	0.769231
Q9UL46	0.0223395	0.820114	0.639786	0.769231
Q9UN19	0.0145902	0.820114	-0.599664	0.782051
Q9Y446	0.0142144	0.820114	-0.588423	0.794872
Q9Y6C2	0.0110946	0.820114	-0.837218	0.807692

## Sheet: GO of DEPs
Ontology	Description	-Log10 (p.value)	-Log10 (p.value.adjust)	Protein IDs
MF	collagen binding	6.78072	5.15306	P25940/P49747/Q15113/Q15582
MF	platelet-derived growth factor binding	6.79137	5.15306	P02461/P02462/P12109
MF	integrin binding	7.54535	5.82592	P02461/P35555/Q12884/Q15582/Q9UBX5
MF	heparin binding	8.34336	6.50743	O14737/O15072/P08311/P25940/P35555/P49747/Q15113
MF	extracellular matrix structural constituent	12.829	10.7822	P02461/P02462/P13611/P25940/P35555/P49747/Q13361/Q92626/Q9GZM7
CC	extracellular space	21.6253	19.3744	O15072/P00441/P01266/P02461/P02775/P07585/P08311/P12110/P12111/P13611/P23141/P23528/P35555/P49747/P55000/Q02388/Q07507/Q08397/Q12884/Q15113/Q15582/Q6P4A8/Q92626/Q92743/Q9GZM7/Q9UBX5
CC	extracellular matrix	22.3797	20.0319	P00441/P02461/P02462/P12109/P12110/P12111/P13611/P23528/P35555/Q14766/Q15582/Q92626/Q92743/Q9GZM7/Q9UBX5/Q9Y6C2
CC	extracellular region	25.0114	22.5386	O15072/P00441/P01266/P02461/P02462/P02746/P02775/P07585/P08311/P12109/P12110/P12111/P13611/P20231/P23946/P25940/P35555/P49747/P55000/P55001/P62328/Q02388/Q08397/Q13361/Q14766/Q15582/Q6UWY5/Q92743/Q9GZM7/Q9UBX5/Q9Y6C2
CC	extracellular exosome	35.0381	32.0882	A6NGU5/O14737/O14745/O15072/P00441/P02511/P02746/P06454/P08311/P12004/P12109/P12110/P12111/P22626/P23528/P25940/P35555/P49747/P52566/P53004/P53985/P55000/P58546/P61604/Q04828/Q06323/Q07507/Q13011/Q14019/Q15113/Q15582/Q53TN4/Q92626/Q92743/Q9BY43/Q9GZM7/Q9P0M6/Q9UBX5/Q9UL46/Q9Y6C2
BP	collagen fibril organization	6.29054	4.70239	O15072/P02461/P25940/Q07507
BP	T cell receptor signaling pathway	7.31144	5.61684	P01909/P04440/Q06323/Q13094/Q14997/Q9UL46
BP	extracellular matrix disassembly	7.85039	6.0766	P07585/P08311/P23946/P35555/Q92743
BP	cell adhesion	11.5051	9.55518	P12109/P12110/P12111/P13611/P49747/P55000/P78539/Q02388/Q07507/Q12884/Q15582/Q9GZM7/Q9Y6C2
BP	collagen catabolic process	13.9071	11.8023	O15072/P02461/P02462/P12109/P12110/P12111/P25940/Q02388
BP	extracellular matrix organization	28.9002	26.2514	P02461/P02462/P07585/P12109/P12110/P12111/P13611/P25940/P35555/P49747/P55001/Q02388/Q08397/Q13361/Q15582/Q92626/Q96HE7/Q9UBX5

## Sheet: IPA of DEPs
Ingenuity Canonical Pathways	-Log 10 (p.value)	-Log 10 (p.value. adjust)	Molecules
PD-1, PD-L1 cancer immunotherapy pathway	2.89	1.8293	HLA-DPB1,HLA-DQA1,LCP2,TRB
Th2 Pathway	1.65	1.01318	HLA-DPB1,HLA-DQA1,TRB
Th1 Pathway	1.79	1.10672	HLA-DPB1,HLA-DQA1,TRB
ICOS-ICOSL Signaling in T Helper Cells	1.33	0.81337	HLA-DPB1,HLA-DQA1,LCP2,TRB
Th1 and Th2 Activation Pathway	1.4	0.858827	HLA-DPB1,HLA-DQA1,TRB
IL-10 Signaling	1.52	0.93082	BLVRA,HLA-DPB1,HLA-DQA1
Antigen Presentation Pathway	1.9	1.17252	HLA-DPB1,HLA-DQA1
IL-4 Signaling	5.21	3.88046	COL3A1,COL4A1,COL5A3,COL6A1,COL6A2,COL6A3,COL7A1,HLA-DPB1,HLA-DQA1,TRB
Wound Healing Signaling Pathway	5.92	4.52351	CMA1,COL3A1,COL4A1,COL5A3,COL6A1,COL6A2,COL6A3,COL7A1,TPSAB1/TPSB2

## Sheet: Biofunction
Diseases or Functions Annotation	p-Value	p-Value adjust	Activation z-score
Necrosis	0.00853	0.0161426	-1.437
Cell death of tumor cell lines	0.0287	0.034411	-1.253
Differentiation of epithelial tissue	3.5e-05	0.00042178	-1
Apoptosis of tumor cell lines	0.0078	0.0161426	-0.882
Migration of tumor cell lines	0.0111	0.0191092	0.841
Cell movement of tumor cell lines	0.0123	0.0200771	0.942
Viral Infection	0.0321	0.036517	1.297
